# Supplementary material for: Delineating the functional activity of antibodies with cross-reactivity to SARS-CoV-2, SARS-CoV-1 and related sarbecoviruses
Source: PLoS Pathog. 2024 Oct 28;20(10):e1012650. doi: 10.1371/journal.ppat.1012650 (PMC11542851; doi:10.1371/journal.ppat.1012650)
Supplement: S2 Table — Sequences used by Nextstrain (https://nextstrain.org) to generate Figs S9 and 5C. (CSV) [file ppat.1012650.s012.csv]

strain	gisaid_epi_isl	genbank_accession	originating_lab	submitting_lab	author
hCoV-19/Wuhan/Hu-1/2019	EPI_ISL_402125	MN908947.3	National Institute for Communicable Disease Control and Prevention (ICDC) Chinese Center for Disease Control and Prevention (China CDC)	National Institute for Communicable Disease Control and Prevention (ICDC) Chinese Center for Disease Control and Prevention (China CDC)	Zhang et al A (https://dx.doi.org/10.1038/s41586-020-2008-3)
hCoV-19/Guangdong/GD2020139-P0007/2020	EPI_ISL_413882		Guangdong Provincial Institution of Public Health, Guangdong Provinical Center for Disease Control and Prevention	Guangdong Provincial Institution of Public Health	Jing Lu et al (https://dx.doi.org/10.1016/j.cell.2020.04.023)
hCoV-19/Zhejiang/WZ-01/2020	EPI_ISL_404227		Zhejiang Provincial Center for Disease Control and Prevention	Department of Microbiology, Zhejiang Provincial Center for Disease Control and Prevention	Yin Chen et al
hCoV-19/Wuhan/IME-WH04/2019	EPI_ISL_529216	MT291829.1	Beijing Institute of Microbiology and Epidemiology	Beijing Institute of Microbiology and Epidemiology	Fan et al
hCoV-19/Taiwan/2/2020	EPI_ISL_406031		Centers for Disease Control, R.O.C. (Taiwan)	Centers for Disease Control, R.O.C. (Taiwan)	Ji-Rong Yang et al A (https://dx.doi.org/10.1099/acmi.0.000133)
hCoV-19/Guangxi/NAN.20-4/2020	EPI_ISL_6951027		Molecular Diagnostics Lab，Affiliated Infectious Disease Hospital of Nanning, Guangxi Medical University	Key Laboratory of Infectious Diseases,Nanning Health Commission.	JianYan Lin et al
hCoV-19/Jiangxi/JX2019/2020	EPI_ISL_455507		Jiangxi Province Center for Disease Control and Prevention	Jiangxi Province Center for Disease Control and Prevention	JianXiong Li et al
hCoV-19/Anhui/29-2/2020	EPI_ISL_16138317		College of life sciences, Anhui Medical University	College of life sciences, Anhui Medical University	Cheng et al
hCoV-19/Australia/NSW03/2020	EPI_ISL_408977		Serology, Virology and OTDS Laboratories (SAViD), NSW Health Pathology Randwick	NSW Health Pathology - Institute of Clinical Pathology and Medical Research; Centre for Infectious Diseases and Microbiology Laboratory Services; Westmead Hospital; University of Sydney	Eden J-S et al (https://www.nature.com/articles/s41591-020-1000-7)
hCoV-19/Vietnam/KH-01/2020	EPI_ISL_17373276		CDC Khánh Hòa, Vietnam	Department of Microbiology and Immunology, Pasteur Institute in Nha Trang	Trinh Hoang Long et al
hCoV-19/Vietnam/PIHCM-0002/2020	EPI_ISL_17454569		Pasteur Institute in Ho Chi Minh city Department of Microbiology and Immunology	Saint Petersburg Pasteur Institute, Molecular Genetic Monitoring Group	Thang Minh Cao et al
hCoV-19/Wuhan/0125-A171/2020	EPI_ISL_493162		National Virus Resource Center, Chinese Academy of Sciences, Wuhan 430071, China	Computational Virology Group, Center for Bacteria and Viruses Resources and Bioinformation, Wuhan Institute of Virology, Chinese Academy of Sciences，Wuhan 430071, China	Jianjun Chen et al
hCoV-19/Wuhan/HB-WH3-188/2020	EPI_ISL_455383		Wuhan Chain Medical Labs (CMLabs)	State Key Laboratory of Biotherapy of Sichuan University	Baowen Du et al
hCoV-19/Thailand/NIH-162/2020	EPI_ISL_434694		Bamrasnaradura hospital	National Institute of Health. Department of medical Sciences, Ministry of Public Health, Thailand	Pilailuk et al
hCoV-19/Malaysia/6359/2020	EPI_ISL_501220		Department of Medical Microbiology, University Malaya Medical Centre	Department of Medical Microbiology, Faculty of Medicine, University of Malaya	Yoong Min CHONG et al
hCoV-19/UnitedArabEmirates/skmc-004/2020	EPI_ISL_582613		Sheikh Khalifa Medical City	Molecular/Surveillance lab Sheikh Khalifa Medical City	Amirtharaj Francis et al
hCoV-19/Lu-an/425/2020	EPI_ISL_1081260		Microbiology Laboratory,Lu`an Center for Disease Control and Prevention	Microbiology Laboratory,Lu`an Center for Disease Control and Prevention	Yang Wei et al
hCoV-19/Shanghai/SH0091/2020	EPI_ISL_416388		Shanghai Public Health Clinical Center, Shanghai Medical College, Fudan University	National Research Center for Translational Medicine (Shanghai), Ruijin Hospital affiliated to Shanghai Jiao Tong University School of Medicine & Shanghai Public Health Clinical Center	Shengyue Wang et al
hCoV-19/Fujian/13/2020	EPI_ISL_411066		Fujian Center for Disease Control and Prevention	Fujian Center for Disease Control and Prevention	Chen Wei et al
hCoV-19/Hunan/HN-CIDC-P5/2020	EPI_ISL_539334		Institute of Disease Control and Prevention, People's Liberation Army	Institute of Disease Control and Prevention, People's Liberation Army	Qiu et al
hCoV-19/Jiangsu/JS03/2020	EPI_ISL_411953		NHC Key laboratory of Enteric Pathogenic Microbiology, Institute of Pathogenic Microbiology	Jiangsu Provincial Center for Disease Control & Prevention	Kangchen Zhao et al
hCoV-19/Sichuan/SC-WCH4-289/2020	EPI_ISL_451391		West China Hospital of Sichuan University	State Key Laboratory of Biotherapy of Sichuan University	Baowen Du et al
hCoV-19/Guangdong/20SF665/2020	EPI_ISL_428469		Guangdong Provincial Center for Diseases Control and Prevention;Guangdong Provincial Institute of Public Health	School of Public Health, The University of Hong Kong	Bosheng Li et al
hCoV-19/Wuhan/DT-WH03/2020	EPI_ISL_453782		Laboratory of Infectious Diseases Center of Beijing Ditan Hospital	Laboratory of Infectious Diseases Center of Beijing Ditan Hospital	Siyuan Yang et al
hCoV-19/Yunnan/0306-466/2020	EPI_ISL_429239	MT396241.1	Department of Clinical Laboratory, the First People's Hospital of Yunnan Province	Department of Clinical Laboratory, the First People's Hospital of Yunnan Province	Yi Sun et al
hCoV-19/USA/WV-QDX-1284/2020	EPI_ISL_572053	MW065351.1	Quest Diagnostics	Quest Diagnostics	Rosenthal et al
hCoV-19/Oman/RESP-20-B-6588/2020	EPI_ISL_525429		Oman-National Influenza Center	Biotechnology & OMICs Laboratory	Samira Al-Mahruqi et al
hCoV-19/HongKong/HKPU-0248/2020	EPI_ISL_610172		Department of Health Technology and Informatics, The Hong Kong Polytechnic University	Department of Health Technology and Informatics, The Hong Kong Polytechnic University	Siu et al
hCoV-19/Bulgaria/15/2020	EPI_ISL_480298		National Reference Laboratory "Influenza and acute respiratory diseases"	NRL-HIV	Ivan Ivanov et al
hCoV-19/Pakistan/Gilgit1/2020	EPI_ISL_417444	MT240479.1	Department of Healthcare Biotechnology, National University of Sciences and Technology (NUST)	Department of Healthcare Biotechnology, National University of Sciences and Technology (NUST)	Javed et al (http://biorxiv.org/lookup/doi/10.1101/2020.04.01.019463)
hCoV-19/Oman/RESP-20-837/2020	EPI_ISL_457704		Oman-NIC	Oman-NIC	Samira Al-Maruqi et al
hCoV-19/Oman/RESP-20-797/2020	EPI_ISL_457701		Oman-NIC	Oman-NIC	Samira Al-Maruqi et al
hCoV-19/SriLanka/CDR503/2020	EPI_ISL_525479		Centre for Dengue Research	Centre for Dengue Research	Chandima Jeewandara et al
hCoV-19/Georgia/Tb-82/2020	EPI_ISL_415644		R. G. Lugar Center for Public Health Research, National Center for Disease Control and Public Health (NCDC) of Georgia.	R. G. Lugar Center for Public Health Research, National Center for Disease Control and Public Health (NCDC) of Georgia.	Nato Kotaria et al
hCoV-19/Bahrain/BAH-25/2020	EPI_ISL_483639		Kingdom of Bahrein Ministry of Health	Erasmus Medical Center	Bas Oude Munnink et al
hCoV-19/Bahrain/BAH-27/2020	EPI_ISL_483565		Kingdom of Bahrein Ministry of Health	Erasmus Medical Center	Bas Oude Munnink et al
hCoV-19/Taiwan/TSGH-26/2020	EPI_ISL_447252		TSGH-CP molecular lab	TSGH-CP molecular lab	Cherng-Lih Perng et al
hCoV-19/Tunisia/7899/2020	EPI_ISL_763067		1-Laboratory of Microbiology, National Reference Lab, Charles Nicolle Hospital; 2-University of Tunis ElManar, Faculty of Medicine of Tunis, LR99ES09, Tunis, Tunisia	1-Clinical and Experimental Pharmacology Lab, LR16SP02, National Center of Pharmacovigilance, University of Tunis El Manar, Tunis, Tunisia. 2-Neurodegenerative diseases and psychiatric troubles, LR18SP03, Razi Hospital, University of Tunis El Manar, Tunis, Tunisia. 3- Ministry of Health, National Observatory of New and Emerging Diseases, 1006, Tunis, Tunisia	Ilhem Boutiba-Ben Boubaker et al
hCoV-19/Georgia/Tb-7851/2020	EPI_ISL_477169	MT786438.1	Department for Virology, Molecular Biology and Genome Research, R. G. Lugar Center for Public Health Research, National Center for Disease Control and Public Health (NCDC) of Georgia.	Department for Virology, Molecular Biology and Genome Research, R. G. Lugar Center for Public Health Research, National Center for Disease Control and Public Health (NCDC) of Georgia.	Tata Imnadze et al
hCoV-19/Iceland/13/2020	EPI_ISL_417765	OU161584.1	The National University Hospital of Iceland	deCODE genetics	Daniel F Gudbjartsson et al A (https://dx.doi.org/10.1056/NEJMoa2006100)
hCoV-19/Georgia/MM202054/2020	EPI_ISL_2896259	MT231246.1	Department of Virology, Molecular Biology and Genome Research	Department of Virology, Molecular Biology and Genome Research	Kotorashvili et al
hCoV-19/Georgia/Tb-54/2020	EPI_ISL_415641		R. G. Lugar Center for Public Health Research, National Center for Disease Control and Public Health (NCDC) of Georgia.	R. G. Lugar Center for Public Health Research, National Center for Disease Control and Public Health (NCDC) of Georgia.	Nato Kotaria et al
hCoV-19/Aruba/AW-RIVM-10122/2020	EPI_ISL_547449		National Institute for Public Health and the Environment (RIVM)	National Institute for Public Health and the Environment (RIVM)	Adam Meijer et al
hCoV-19/Qatar/QA-WCMQ_FD15540717/2020	EPI_ISL_1714064		Ministry of Public Health / Hamad Medical Corporation	Weill Cornell Medical College - Qatar (WCM-Q), Genomics Core Laboratory / Qatar Genome Project (QGP)	WCMQ: Ayeda A. Ahmed et al
hCoV-19/Jordan/SR-057/2020	EPI_ISL_430015	MT811565.1	Biolab Diagnostic Laboratories	Andersen lab at Scripps Research	Issa Abu-Dayyeh et al
hCoV-19/Anhui/909/2020	EPI_ISL_16138285		College of life sciences, Anhui Medical University	College of life sciences, Anhui Medical University	Cheng et al
hCoV-19/Japan/FHU-CS108-0222/2020	EPI_ISL_728156		Fujita Health University Okazaki Medical Center	Department of Virology and Parasitology, Fujita Health University School of Medicine	Takayuki Murata et al
hCoV-19/India/JK-ICMR-229/2020	EPI_ISL_1072989		VRDL, Sher-I-Kashmir Institute of Medical Sciences, Srinagar, Jammu & Kashmir	Indian Council of Medical Research-National Institute of Virology, Microbial Containment Complex	Pragya D. Yadav et al
hCoV-19/Zambia/ZMB-319/2020	EPI_ISL_2803448		University of Zambia, School of Veterinary Medicine	UNZAVET and PATH	Mulenga Mwenda-Chimfwembe et al
hCoV-19/Brunei/3/2020	EPI_ISL_435675		National Virology Reference Laboratory	National Public Health Laboratory, National Centre for Infectious Diseases	Mak Tze Minn et al
hCoV-19/SaudiArabia/KAIMRC01/2020	EPI_ISL_507010	MT820461.1		Infectious Diseases Research, King Abdullah International Medical Research Center (KAIMRC)	Alghoribi et al
hCoV-19/India/DL-MaxCov0044-CSIR-IGIB/2020	EPI_ISL_459946		Devki Devi Foundation, a unit of Max Healthcare	CSIR-IGIB/Max	Rajesh Pandey# et al
hCoV-19/Philippines/GS/2020	EPI_ISL_15592185		VIROLOGY, AFRIMS	VIROLOGY, AFRIMS	Velasco et al
hCoV-19/India/AS-563/2020	EPI_ISL_11448682		State Level VRDL GMCH	State Level VRDL GMCH	Ajanta Sharma et al
hCoV-19/India/AS-22580/2020	EPI_ISL_11448683		State Level VRDL GMCH	State Level VRDL GMCH	Ajanta Sharma et al
hCoV-19/India/MP-ICMR-NIV-INSACOG-SEQ-3717/2020	EPI_ISL_15038584		ICMR-National Institute of Virology - INSACOG	NIV Influenza	Dr. Varsha Potdar et al
hCoV-19/India/TG-GMC-RK1090/2020	EPI_ISL_438139		Department of Microbiology,Gandhi Medical College and Hospital,Hyderabad	Virus Research Laboratory, Department of Zoology, Osmania University, Hyderabad, India	Muttineni Radhakrishna et al
hCoV-19/India/RJ-NCDC-2522/2020	EPI_ISL_436420		National Centre for Disease control (NCDC)	NCDC/CSIR-IGIB	Pramod Kumar# et al (https://dx.doi.org/10.1101/2020.06.04.128751)
hCoV-19/India/TN-NCDC-02327/2020	EPI_ISL_435094		National Centre for Disease control (NCDC), CSIR-Institute of Genomics and Integrative Biology (CSIR-IGIB)	NCDC/CSIR-IGIB	Pramod Kumar et al (https://dx.doi.org/10.1101/2020.06.04.128751)
hCoV-19/Brunei/4/2020	EPI_ISL_435676		National Virology Reference Laboratory	National Public Health Laboratory, National Centre for Infectious Diseases	Mak Tze Minn et al
hCoV-19/Malaysia/2101/2020	EPI_ISL_501191		Department of Medical Microbiology, University Malaya Medical Centre	Department of Medical Microbiology, Faculty of Medicine, University of Malaya	Yoong Min CHONG et al
hCoV-19/Malaysia/2065/2020	EPI_ISL_501189		Department of Medical Microbiology, University Malaya Medical Centre	Department of Medical Microbiology, Faculty of Medicine, University of Malaya	Yoong Min CHONG et al
hCoV-19/Timor-Leste/TL07/2020	EPI_ISL_456606	MT612289.1	National Health Laboratory, Timor-Leste	Microbiological Diagnostic Unit Public Health Laboratory, The Peter Doherty Institute for Infection and Immunity	Soares da Silva et al
hCoV-19/Singapore/236/2020	EPI_ISL_462354		National Public Health Laboratory, National Centre for Infectious Diseases	National Public Health Laboratory, National Centre for Infectious Diseases	Mak TM et al
hCoV-19/India/MH-NCDC-02330/2020	EPI_ISL_435077		National Centre for Disease control (NCDC), CSIR-Institute of Genomics and Integrative Biology (CSIR-IGIB)	NCDC/CSIR-IGIB	Pramod Kumar et al (https://dx.doi.org/10.1101/2020.06.04.128751)
hCoV-19/India/TG-CCMB-J043/2020	EPI_ISL_447560		CSIR-Centre for Cellular and Molecular Biology	CSIR-Centre for Cellular and Molecular Biology	Payel Mukherjee et al A (https://dx.doi.org/10.1101/2020.05.31.126136)
hCoV-19/Philippines/PH-RITM-0065/2020	EPI_ISL_3105872		Taguig City Health Office	Research Institute for Tropical Medicine	Lei Lanna Dancel et al
hCoV-19/India/HR-THSTI-BAL-912/2020	EPI_ISL_454864	MZ356528.1	Translational Health Science and Technology Institute -ESIC medical college and hospital, Faridabad	THSTI Bioassay laboratory	Saurabh Kumar et al
hCoV-19/Malaysia/MGI-MAEPS54/2020	EPI_ISL_528743		Malaysia Genome Institute	Malaysia Genome Institute	Mohd Noor Mat Isa et al
hCoV-19/India/AP-CS0330/2020	EPI_ISL_862518		Kurnool Medical College (KMC)	CSIR Institute of Genomics and Integrative Biology	Pallavali Roja Rani et al
hCoV-19/Sichuan/SC-NC-071/2020	EPI_ISL_451330		West China Hospital of Sichuan University	State Key Laboratory of Biotherapy of Sichuan University	Baowen Du et al
hCoV-19/Zhejiang/Shaoxing-10/2020	EPI_ISL_464102		Shaoxing Center for Disease Control and Prevention	Department of Pathology and Laboratory Medicine, University of California Los Angeles	Jinkun Chen et al
hCoV-19/Nanchang/JX14/2020	EPI_ISL_421243		Jiangxi Province Center for Disease Control and Prevention	Jiangxi Province Center for Disease Control and Prevention	JianXiong Li et al
hCoV-19/Canada/BC_83109/2020	EPI_ISL_415588		BCCDC Public Health Laboratory	BCCDC Public Health Laboratory	Harrigan et al
hCoV-19/Chongqing/YC01/2020	EPI_ISL_408478		Yongchuan District Center for Disease Control and Prevention	Chongqing Municipal Center for Disease Control and Prevention	Ye Sheng et al
hCoV-19/Yunnan/01/2020	EPI_ISL_16138328		Yunnan Center for Disease Control Prevention, Institute for Acute Communicable Disease Prevention and Control	Yunnan Center for Disease Control Prevention, Institute for Acute Communicable Disease Prevention and Control	Fu et al
hCoV-19/Cambodia/Kunming_kms-2/2020	EPI_ISL_682298	MW341443.1	Respiratory virus Laboratory, Chinese Academy of Medical Science	Respiratory virus Laboratory, Chinese Academy of Medical Science	Li et al
hCoV-19/Beijing/BJ752/2020	EPI_ISL_430724		Chinese PLA Institute for Disease Control and Prevention	Chinese PLA Institute for Disease Control and Prevention	Peng Li et al
hCoV-19/Henan/fahzu0018/2020	EPI_ISL_1040039		PCR Laboratory, The First Affiliated Hospital of Zhengzhou University, Zhengzhou, Henan, China	PCR Laboratory, The First Affiliated Hospital of Zhengzhou University, Zhengzhou, Henan, China	Guanglin Cui et al
hCoV-19/SouthKorea/KCDC07/2020	EPI_ISL_412871	MT134008.1	Division of Viral Diseases, Center for Laboratory Control of Infectious Diseases, Korea Centers for Diseases Control and Prevention	Division of Viral Diseases, Center for Laboratory Control of Infectious Diseases, Korea Centers for Diseases Control and Prevention	Jeong-Min Kim et al
hCoV-19/SouthKorea/KCDC06/2020	EPI_ISL_412870	MT134007.1	Division of Viral Diseases, Center for Laboratory Control of Infectious Diseases, Korea Centers for Diseases Control and Prevention	Division of Viral Diseases, Center for Laboratory Control of Infectious Diseases, Korea Centers for Diseases Control and Prevention	Jeong-Min Kim et al
hCoV-19/Beijing/105/2020	EPI_ISL_413518	MT135041.1	Infectious Disease Control Center, Center for Disease Control and Prevention of PLA	Infectious Disease Control Center, Center for Disease Control and Prevention of PLA	Li et al
hCoV-19/Shandong/2020C1240428/2020	EPI_ISL_962547		Infectious Disease Control and Prevention Institute	Infectious Disease Control and Prevention Institute	Xiaolin Jiang et al
hCoV-19/Beijing/DT-travelES02/2020	EPI_ISL_452344		Laboratory of Infectious Diseases Center of Beijing Ditan Hospital	Laboratory of Infectious Diseases Center of Beijing Ditan Hospital	Siyuan Yang et al
hCoV-19/Spain/VC-FISABIO-4/2020	EPI_ISL_416483	MT233520.1	Servicio de Microbiología. Consorcio Hospital General Universitario de Valencia	Sequencing and Bioinformatics Service and Molecular Epidemiology Research Group. FISABIO-Public Health	Maria Alma Bracho et al
hCoV-19/EquatorialGuinea/253/2020	EPI_ISL_648318		Laboratorio de Investigaciones de Baney	University Hospital Basel, Clinical Bacteriology	Carlos Cortes et al
hCoV-19/Kazakhstan/7341/2020	EPI_ISL_454572		National Center of Expertise	National Center for Expertise, Kazakhstan National Center for Biotechnology, Kazakhstan	Abdaliyev Askar et al
hCoV-19/Kazakhstan/17920/2020	EPI_ISL_454577		Laboratory of virology, National Center of Expertise	Laboratory of molecular-genetic research, National Center of Expertise, Kazakhstan National Center for Biotechnology, Kazakhstan	Abdaliyev Askar et al
hCoV-19/Kazakhstan/18243/2020	EPI_ISL_454500		RSE "National Center for Biotechnology"	RSE "National Center for Biotechnology"	Alexandr Shevtsov et al
hCoV-19/Panama/GMI-PA357073/2020	EPI_ISL_1225389		Gorgas Memorial Laboratory of Health Studies	Gorgas Memorial Laboratory of Health Studies	Yamilka Diaz et al
hCoV-19/Panama/GMI-PA398110/2020	EPI_ISL_1225489		Gorgas Memorial Laboratory of Health Studies	Gorgas Memorial Laboratory of Health Studies	Yamilka Diaz et al
hCoV-19/Panama/GMI-PA676305/2021	EPI_ISL_1503129		Hospital Regional Anita Moreno Los Santos	Gorgas Memorial Laboratory of Health Studies	Gonzalez Claudia et al
hCoV-19/Panama/GMI-PA641589/2021	EPI_ISL_1502957		Gorgas Memorial Laboratory of Health Studies	Gorgas Memorial Laboratory of Health Studies	Gonzalez Claudia et al
hCoV-19/Paraguay/WOR12903A869/2021	EPI_ISL_6944628	ON017309.1	Laboratorio Central de Salud Publica	Viral Special Pathogens Branch, Centers for Disease Control and Prevention	Cynthia Vázquez et al
hCoV-19/CostaRica/INC-0486/2021	EPI_ISL_1827516		HOSPITAL MONSEÑOR SANABRIA	Inciensa, Instituto Costarricense de Investigación y Enseñanza en Nutrición y Salud	Francisco Duarte et al
hCoV-19/Panama/GMI-PACNB25262/2021	EPI_ISL_11681785		Gorgas Memorial Institute of Health Studies	Gorgas Memorial Institute of Health Studies	Claudia Gonzalez et al
hCoV-19/Panama/GMI-PA713890/2021	EPI_ISL_4744544		Gorgas Memorial Laboratory of Health Studies	Gorgas Memorial Laboratory of Health Studies	Gonzalez Claudia et al
hCoV-19/Panama/GMI-PA677127/2021	EPI_ISL_1503132		Gorgas Memorial Laboratory of Health Studies	Gorgas Memorial Laboratory of Health Studies	Gonzalez Claudia et al
hCoV-19/Belize/CML-77/2021	EPI_ISL_4296381		Central Medical Laboratory	Baylor College of Medicine	Alexander Kneubehl et al
hCoV-19/Nicaragua/CNDR-130414/2021	EPI_ISL_17065503		CENTRO DE SALUD HEROES Y MARTIRES-15 DE JULIO	CNDR, Departamento de Virología	Angel Balmaseda et al
hCoV-19/India/MH-1-31/2020	EPI_ISL_413523		Indian Council of Medical Research-National Institute of Virology	National Influenza Center, Indian Council of Medical Research-National Institute of Virology	Potdar et al A (https://dx.doi.org/10.4103/ijmr.IJMR_663_20)
hCoV-19/Guangdong/GDIPH-GDPCC-03/2020	EPI_ISL_18934698		Guangdong Provincial Institute of Public Health, Guangdong Provincial Institute of Public Health	Guangdong Provincial Institute of Public Health, Guangdong Provincial Institute of Public Health	Zhou et al
hCoV-19/India/un-ILS21/2020	EPI_ISL_15591022		Infectious Disease Biology, Institute of Life Sciences	Infectious Disease Biology, Institute of Life Sciences	Syed et al
hCoV-19/Niger/202034/2020	EPI_ISL_2281811		Centre de Recherche Médicale et Sanitaire (CERMES)	Institut Pasteur de Dakar	Lagare Adamou et al
hCoV-19/Niger/202029/2020	EPI_ISL_2281810		Centre de Recherche Médicale et Sanitaire (CERMES)	Institut Pasteur de Dakar	Lagare Adamou et al
hCoV-19/Togo/BMC-16649-20/2020	EPI_ISL_1416192		Institut National d'hygiène	"Unité Mixte Internationale TransVIHMI (UMI 233 IRD – U1175 INSERM - Université de Montpellier) IRD (Institut de recherche pour le développement)"	Mounerou SALOU et al
hCoV-19/Coted-Ivoire/BKE1661-bc58/2021	EPI_ISL_3545645		Molecular diagnostic unit for viral haemorrhagic fevers and emerging viruses, Bouake CHU Laboratory	Molecular diagnostic unit for viral haemorrhagic fevers and emerging viruses, Bouake CHU Laboratory	Chantal Akoua-Koffi et al
hCoV-19/Niger/Y/2020	EPI_ISL_2281821		Centre de Recherche Médicale et Sanitaire (CERMES)	Institut Pasteur de Dakar	Lagare Adamou et al
hCoV-19/Coted-Ivoire/COV-BKE1450-bc27/2020	EPI_ISL_1662511		Molecular diagnostic unit for viral haemorrhagic fevers and emerging viruses, Bouaké CHU Laboratory	Molecular diagnostic unit for viral haemorrhagic fevers and emerging viruses, Bouaké CHU Laboratory	Chantal Akoua-Koffi et al
hCoV-19/Coted-Ivoire/BKE0366/2020	EPI_ISL_681834		Molecular diagnostic unit for viral haemorrhagic fevers and emerging viruses, Bouaké CHU Laboratory	Project group Epidemology of Highly Pathogenic Microorganisms, Robert Koch-Institute	Chantal Akoua-Koffi et al
hCoV-19/BurkinaFaso/588/2020	EPI_ISL_660475		Laboratoire de Microbiologie CHU Souro Sanou	Centre Muraz	Abdoul-Salam Ouedraogo et al
hCoV-19/BurkinaFaso/3952/2020	EPI_ISL_660489		Laboratoire de Microbiologie CHU Souro Sanou	Centre Muraz	Abdoul-Salam Ouedraogo et al
hCoV-19/Togo/BMC-98-20/2020	EPI_ISL_1293351		Institut National d’Hygiène (INH)	Unité Mixte Internationale TransVIHMI (UMI 233 IRD – U1175 INSERM - Université de Montpellier)IRD (Institut de recherche pour le développement)	Mounerou SALOU et al
hCoV-19/Coted-Ivoire/BKE0965/2020	EPI_ISL_614393		Molecular diagnostic unit for viral haemorrhagic fevers and emerging viruses, Bouaké CHU Laboratory	Project group Epidemology of Highly Pathogenic Microorganisms, Robert Koch-Institute	Chantal Akoua-Koffi et al
hCoV-19/BurkinaFaso/3570/2020	EPI_ISL_660468		Laboratoire de Microbiologie CHU Souro Sanou	Centre Muraz	Abdoul-Salam Ouedraogo et al
hCoV-19/Sudan/SS1708/2020	EPI_ISL_14620348		Port Sudan RT PCR lab	KEMRI-Wellcome Trust Research Programme,Kilifi	Githinji G. et al
hCoV-19/Uganda/UG383/2020	EPI_ISL_2346396		MRC/UVRI & LSHTM Uganda Research Unit, Central Public Health Laboratories	MRC/UVRI & LSHTM Uganda Research Unit, Central Public Health Laboratories	Matthew Cotten et al
hCoV-19/Uganda/MAKCHScov6/2020	EPI_ISL_1652054		Integrated Biorepository of H3Africa Uganda – IBRH3AU	Molecular Biology Laboratory	Savannah Mwesigwa et al
hCoV-19/CentralAfricanRepublic/24014/2020	EPI_ISL_2281233		Insitut Pasteur Bangui	Institut Pasteur de Dakar	Marie-Astrid Vernet et al
hCoV-19/Uganda/050/2020	EPI_ISL_13860467		International Organisation for Migration	Mulago Molecular Biology Laboratory	Stephen Kanyerezi et al
hCoV-19/Uganda/UG494/2021	EPI_ISL_2690464		MRC/UVRI & LSHTM Uganda Research Unit, Central Public Health Laboratories, Rakai Health Sciences Program	MRC/UVRI & LSHTM Uganda Research Unit, Rakai Health Sciences Program	Matthew Cotten et al
hCoV-19/Vietnam/HCMC-05046-02/2021	EPI_ISL_1366744		OUCRU	OUCRU	Nguyen Van Vinh Chau et al
hCoV-19/Vietnam/HCMC-05044-02/2021	EPI_ISL_1366743		OUCRU	OUCRU	Nguyen Van Vinh Chau et al
hCoV-19/Shanghai/SH0093/2020	EPI_ISL_416389		Shanghai Public Health Clinical Center, Shanghai Medical College, Fudan University	National Research Center for Translational Medicine (Shanghai), Ruijin Hospital affiliated to Shanghai Jiao Tong University School of Medicine & Shanghai Public Health Clinical Center	Shengyue Wang et al
hCoV-19/Hangzhou/HZCDC6706/2020	EPI_ISL_421222		Hangzhou Center for Diseases Control and Prevention	Hangzhou Center for Diseases Control and Prevention	Jun Li et al
hCoV-19/India/RJ-SMSCOV141/2020	EPI_ISL_454831		SMS Medical College, Jaipur	CSIR Institute of Genomics and Integrative Biology	Sudhir Bhandari et al
hCoV-19/Peru/CAL-INS-1997/2021	EPI_ISL_3376185		Laboratorio de Referencial Nacional de Virus Respiratorios	Laboratorio de Referencial Nacional de Virus Respiratorios	Carlos Padilla Rojas et al
hCoV-19/India/MP-NCDC-1009329/2021	EPI_ISL_2459677		National Centre for Disease Control (NCDC) Biotechnology Division, Delhi	NCDC Delhi, Biotechnology Division INSACOG	Kalaiarasan Ponnusamy et al
hCoV-19/India/MH-CCMB-NIV5/2020	EPI_ISL_450325		NIV Pune	CSIR-Centre for Cellular and Molecular Biology	Dr V A Potdar et al (https://dx.doi.org/10.1101/2020.05.31.126136)
hCoV-19/Luxembourg/LNS8881447/2020	EPI_ISL_744819		Laboratoire national de santé, Microbiology, Virology	Laboratoire national de santé, Microbiology, Epidemiology and Microbial Genomics	Anke Wienecke-Baldacchino et al
hCoV-19/Germany/BY-MVP-0271/2020	EPI_ISL_466914		Max von Pettenkofer Institute, Virology, National Reference Center for Retroviruses, LMU München	Laboratory for Functional Genome Analysis, Dept. Genomics, Gene Center of the LMU Munich	Max Muenchhoff et al
hCoV-19/Denmark/SSI-02/2020	EPI_ISL_416143		Department of Virus and Microbiological Special diagnostics, Statens Serum Institut, Copenhagen, Denmark.	ViFU	Morten Rasmussen et al
hCoV-19/Mexico/COA-InDRE-IBT-28845-NC/2020	EPI_ISL_3463608		Instituto de Diagnostico y Referencia Epidemiologicos InDRE_RNLSP	Instituto de Biotecnología de la UNAM	Authors from IBT et al
hCoV-19/USA/WY-WYPHL-20037582/2020	EPI_ISL_2727997		Wyoming Public Health Laboratory	Wyoming Public Health Laboratory	Jim Mildenberger et al
hCoV-19/India/GJ-GBRC316b/2020	EPI_ISL_495074		Department of MicroBiology, Government Medical College, Surat	Gujarat Biotechnology Research Centre	Pinal Trivedi et al
hCoV-19/India/HP-NCDC-609354/2021	EPI_ISL_2458655		National Centre for Disease Control (NCDC) Biotechnology Division, Delhi	NCDC Delhi, Biotechnology Division INSACOG	Priyanka Singh et al
hCoV-19/India/UT-NCDC-120991/2021	EPI_ISL_2448147		National Centre for Disease Control (NCDC) Biotechnology Division, Delhi	NCDC Delhi, Biotechnology Division INSACOG	Robin Marwal et al
hCoV-19/Austria/Graz-MUG9/2020	EPI_ISL_437299		Diagnostic- and Research Institute of Pathology, Medical University of Graz	Diagnostic- and Research Institute of Pathology, Medical University of Graz	Karl Kashofer et al (https://www.biorxiv.org/content/10.1101/2020.07.15.204339v1)
hCoV-19/Jordan/SR-0335/2020	EPI_ISL_450187		Biolab Diagnostic Laboratories	Andersen lab at Scripps Research	Issa Abu-Dayyeh et al
hCoV-19/India/OR-RMRC5/2020	EPI_ISL_455782		REGIONAL VRDL,ICMR-RMRC BBSR	Immunogenomics lab, Institute of Life Sciences, Bhubaneswar	Sunil Raghav et al
hCoV-19/Indonesia/JI-ITD-5820N/2020	EPI_ISL_17323235		Islamic Hospital Jemursari Surabaya	Institute of Tropical Disease, Universitas Airlangga	Jezzy R Dewantari et al
hCoV-19/Indonesia/JB-TFRIC19-R49344/2020	EPI_ISL_528751		Santo Borromeus Hospital	Molecular Genetics Laboratory-Faculty of Medicine-Universitas Padjadjaran; School of Life Sciences and Technology & School of Pharmacy-Institut Teknologi Bandung; Laboratorium Kesehatan Provinsi Jawa Barat	Yunia Sribudiani et al
hCoV-19/Timor-Leste/TL31/2020	EPI_ISL_4761500		National Health Laboratory, Timor-Leste	Microbiological Diagnostic Unit - Public Health Laboratory (MDU-PHL)	Soares da Silva et al
hCoV-19/Indonesia/JB-EIJK108/2020	EPI_ISL_889015		RS Anna	Eijkman Institute for Molecular Biology, Ministry of Research and Technology/National Agency for Research and Innovation	Iskandar Adnan et al
hCoV-19/Indonesia/BA-EIJK-UNWAR-336/2021	EPI_ISL_2101309		RSUD Mangusada	Eijkman Institute for Molecular Biology, National Agency for Research and Innovation; Molecular Biology Laboratory, Faculty Medicine and Health Sciences, Warmadewa University	Hidayat Trimarsanto et al
hCoV-19/Indonesia/JK-NIHRD-WGS04064/2021	EPI_ISL_2854771		RSPI Prof. DR. Sulianti Saroso	National Institute of Health Research and Development	Hana Apsari Pawestri et al
hCoV-19/Indonesia/JB-GS-WJHL-ITB-WGS049/2021	EPI_ISL_8435342		Bandung Public Health Office	West Java Health Laboratory; School of Life Sciences and Technology, Institut Teknologi Bandung	Azzania Fibriani et al
hCoV-19/Indonesia/JK-NIHRD-WGS04775/2021	EPI_ISL_3138830		GSI LAB	National Institute of Health Research and Development	Arie Ardiansyah Nugraha et al
hCoV-19/Timor-Leste/TL592/2021	EPI_ISL_4761638		National Health Laboratory, Timor-Leste	Microbiological Diagnostic Unit - Public Health Laboratory (MDU-PHL)	Soares da Silva et al
hCoV-19/Timor-Leste/TL479/2021	EPI_ISL_4761588		National Health Laboratory, Timor-Leste	Microbiological Diagnostic Unit - Public Health Laboratory (MDU-PHL)	Soares da Silva et al
hCoV-19/India/HR-NCDC-909217/2020	EPI_ISL_2459428		National Centre for Disease Control (NCDC) Biotechnology Division, Delhi	NCDC Delhi, Biotechnology Division INSACOG	Robin Marwal et al
hCoV-19/Cambodia/VIR2122581/2021	EPI_ISL_1096347		Cambodian National Public Health Laboratory, National Institute of Public Health	Virology Unit, Institut Pasteur du Cambodge	Sokhoun Yann et al
hCoV-19/Indonesia/SU-USU-02NT/2020	EPI_ISL_1335896		Columbia Asia Hospital Medan	Faculty of Medicine, Universitas Sumatera Utara; Institute of Tropical Disease, Universitas Airlangga	Aldise M Nastri et al
hCoV-19/Afghanistan/IMB07966/2020	EPI_ISL_1001002		Bundeswehr Institute of Microbiology	Bundeswehr Institute of Microbiology	Markus Antwerpen et al
hCoV-19/Jordan/AM-ALSR-2586/2020	EPI_ISL_635782		Biolab Diagnostic Laboratories	Andersen lab at Scripps Research	Issa Abu-Dayyeh et al
hCoV-19/Egypt/CPHL-S8/2021	EPI_ISL_3274155		CPHL/MOH/EGYPT	CPHL/MOH/EGYPT	Wael H. Roshdy/ Mohamed Kamal / Shymaa s. Ahmed/ Ramy Galal/Nancy el guindy/ Amelia nagiub/salma sayed/ Abd Monaem Adel/Galal Mahmoud/Dalia Ramadan/Rabeh ..R. El/Shesheny/ Mohamed A Ali/Mohamed Hassany et al
hCoV-19/Jordan/AM-ALSR-2585/2020	EPI_ISL_635781		Biolab Diagnostic Laboratories	Andersen lab at Scripps Research	Issa Abu-Dayyeh et al
hCoV-19/Indonesia/JB-TFRIC19-R42550/2020	EPI_ISL_511878		Santosa Hospital Bandung Kopo	Laboratorium Kesehatan Provinsi Jawa Barat; Molecular Genetics Laboratory-Faculty of Medicine-Universitas Padjadjaran; School of Life Sciences and Technology & School of Pharmacy-Institut Teknologi Bandung	Ema Rahmawati et al
hCoV-19/SaudiArabia/KAUST-JEDDAH1291/2020	EPI_ISL_677922	OV079401.1	Pathogen Genomics Lab King Abdullah University of Science and Technology(KAUST)	Pathogen Genomics Lab King Abdullah University of Science and Technology(KAUST)	Muhammad Shuaib et al
hCoV-19/SaudiArabia/KAUST-JEDDAH473/2020	EPI_ISL_512927	OU994351.1	Pathogen Genomics Lab King Abdullah University of Science and Technology(KAUST)	Pathogen Genomics Lab King Abdullah University of Science and Technology(KAUST)	Fadwa Alofi et al
hCoV-19/Pakistan/JRCGR-KHI41/2020	EPI_ISL_779287	MW447642.1	Jamil-ur-Rahman Center for Genome Research, Dr. Panjwani Center for Molecular Medicine and Drug Research	Jamil-ur-Rahman Center for Genome Research, Dr. Panjwani Center for Molecular Medicine and Drug Research	Shakeel et al
hCoV-19/SaudiArabia/KAUST-RIYADH1262/2020	EPI_ISL_678185	OV090862.1	Pathogen Genomics Lab King Abdullah University of Science and Technology(KAUST)	Pathogen Genomics Lab King Abdullah University of Science and Technology(KAUST)	Sara Mfarrej et al
hCoV-19/Tunisia/35507/2020	EPI_ISL_1116464		Laboratoire de Microbiologie- CHU Habib Bourguiba – Sfax	Laboratoire des Procédés de Criblage Moléculaire et Cellulaire-Centre de Biotechnologie de Sfax	Souissi et al
hCoV-19/Sweden/20VPC572808/2020	EPI_ISL_3792227		The Public Health Agency of Sweden	The Public Health Agency of Sweden	Maximilian Riess et al
hCoV-19/Austria/CeMM2652/2020	EPI_ISL_934587		Department of Laboratory Medicine, Division of Clinical Virology, University of Medicine, Vienna	Bergthaler laboratory, CeMM Research Center for Molecular Medicine of the Austrian Academy of Sciences	Lukas Endler et al
hCoV-19/Hungary/HM-0201-71/2021	EPI_ISL_1041211		Hungarian Defence Forces Military Medical Centre	National Laboratory of Virology, Szentágothai Research Centre	Endre Gábor Tóth et al
hCoV-19/England/MILK-A1D464/2020	EPI_ISL_2735307		Respiratory Virus Unit, Microbiology Services Colindale, Public Health England	COVID-19 Genomics UK (COG-UK) Consortium	PHE Covid Sequencing Team et al
hCoV-19/Tunisia/Q-6811/2021	EPI_ISL_10101207		Institut Pasteur de Tunis	Institut Pasteur de Dakar	Chouikha Anissa et al
hCoV-19/Tunisia/1821/2021	EPI_ISL_803120		Laboratory of Microbiology, National Reference Lab, Charles Nicolle Hospital; 2-University of Tunis ElManar, Faculty of Medicine of Tunis, LR99ES09, Tunis, Tunisia	Clinical and Experimental Pharmacology Lab, LR16SP02, National Center of Pharmacovigilance, University of Tunis El Manar, Tunis, Tunisia. 2-Neurodegenerative diseases and psychiatric troubles, LR18SP03, Razi Hospital, University of Tunis El Manar, Tunis, Tunisia. 3- Ministry of Health, National Observatory of New and Emerging Diseases, 1006, Tunis, Tunisia	Ilhem Boutiba-Ben Boubaker et al
hCoV-19/Tunisia/H-4648/2021	EPI_ISL_10101353		Institut Pasteur de Tunis	Institut Pasteur de Dakar	Chouikha Anissa et al
hCoV-19/Tunisia/6841/2021	EPI_ISL_11266008		Laboratory of Clinical Virology, Institut Pasteur de Tunis	The African Centre of Excellence for Genomics of Infectious Diseases (ACEGID)	Anissa Chouikha et al
hCoV-19/Singapore/1388/2020	EPI_ISL_645115		National Public Health Laboratory, National Centre for Infectious Diseases	National Public Health Laboratory, National Centre for Infectious Diseases	Tze Minn Mak et al
hCoV-19/CentralAfricanRepublic/23749/2020	EPI_ISL_2281229		Insitut Pasteur Bangui	Institut Pasteur de Dakar	Marie-Astrid Vernet et al
hCoV-19/Bulgaria/21BG-NC_A000031/2020	EPI_ISL_2081898		National Center of Infectious and Parasitic Diseases	National Center of Infectious and Parasitic Diseases	Alexiev et al
hCoV-19/CaboVerde/PortoNovo_13453/2020	EPI_ISL_1711657		Virology Laboratory of São Vicente	Institut Pasteur de Dakar	Nadia Rodrigues et al
hCoV-19/Tahiti/HCL021013320801/2021	EPI_ISL_1371901		C H DE LA POLYNESIE FRANCAISE	CNR Virus des Infections Respiratoires - France SUD	Antonin Bal et al
hCoV-19/Tunisia/S-0010/2021	EPI_ISL_17018814		Laboratoire de Virologie Clinique, Institut Pasteur de Tunis	Laboratoire de Virologie Clinique, Institut Pasteur de Tunis	Samar Ben Halima et al
hCoV-19/Indonesia/JB-GS-WJHL-ITB-WGS067/2021	EPI_ISL_8435356		Bandung Barat Public Health Office	West Java Health Laboratory; School of Life Sciences and Technology, Institut Teknologi Bandung	Azzania Fibriani et al
hCoV-19/Indonesia/JBUA-2-FKUA/2020	EPI_ISL_1533097		Diagnostic and Research Center of Infectious Diseases, Medical Faculty, Andalas University	Diagnostic and Research Center of Infectious Diseases, Medical Faculty, Andalas University	Andani Eka Putra et al
hCoV-19/TrinidadandTobago/1116/2020	EPI_ISL_2230686		Trinidad Public Health Laboratory	Carrington Lab, Department of PreClinical Sciences, Faculty of Medical Sciences, The University of the West Indies	Nikita S. D. Sahadeo et al
hCoV-19/Myanmar/99790-20/2020	EPI_ISL_3252980		National Health Laboratory, Ministry Of Health And Sports, The Republic Of The Union Of Myanmar	Pathogen Genomics Center, National Institute of Infectious Diseases	Htay Htay Tin et al
hCoV-19/Yunnan/03/2020	EPI_ISL_632935		Department of Acute Infectious Diseases Control and Prevention, Yunnan Provincial Center for Disease Control and Prevention	Department of Acute Infectious Diseases Control and Prevention, Yunnan Provincial Center for Disease Control and Prevention	Meiling Zhang et al
hCoV-19/Thailand/SamutSakhon-CONI-0370/2020	EPI_ISL_733564	ON879051.1	Institute for Urban Disease Control and Prevention	COVID-19 Network Investigations (CONI) Alliance	Kamolthip Atsawawaranunt et al
hCoV-19/Myanmar/DSMRC-002/2021	EPI_ISL_849736	MW491244.1	Special Operations Medical Research Division, Defence Services Medical Research Centre	Special Operations Medical Research Division, Defence Services Medical Research Centre	Oo et al
hCoV-19/Myanmar/DSMRC-001/2021	EPI_ISL_833041	MW491243.1	Defence Services Medical Research Center, Biological Research Laboratory	Defence Services Medical Research Center, Biological Research Laboratory	Khine Zaw Oo et al
hCoV-19/Yunnan/RLC21/2021	EPI_ISL_13005084		Department of Acute Infectious Diseases Control and Prevention, Yunnan Provincial Center for Disease Control and Prevention	Department of Acute Infectious Diseases Control and Prevention, Yunnan Provincial Center for Disease Control and Prevention	Meiling Zhang et al
hCoV-19/Yunnan/RLC68/2021	EPI_ISL_13005132		Department of Acute Infectious Diseases Control and Prevention, Yunnan Provincial Center for Disease Control and Prevention	Department of Acute Infectious Diseases Control and Prevention, Yunnan Provincial Center for Disease Control and Prevention	Meiling Zhang et al
hCoV-19/UnitedArabEmirates/3357/2020	EPI_ISL_859750		BTC, Khalifa University	BTC, Khalifa University	Al Safar et al
hCoV-19/UnitedArabEmirates/3314/2020	EPI_ISL_859732		BTC, Khalifa University	BTC, Khalifa University	Al Safar et al
hCoV-19/India/OR-ILSGS00117/2020	EPI_ISL_1662256		Virology Lab, Ispat General Hospital, Rourkela	Institute of Life Sciences - INSACOG	Sunil K. Raghav et al
hCoV-19/India/HR-IMT-CB130/2020	EPI_ISL_547592		Civil Hospital, Panchkula	CSIR-Institute of Microbial Technology	Kanika Bansal et al
hCoV-19/UnitedArabEmirates/3746/2020	EPI_ISL_859834		BTC, Khalifa University	BTC, Khalifa University	Al Safar et al
hCoV-19/HongKong/HKPU-05444/2020	EPI_ISL_1019750		Department of Health Technology and Informatics, The Hong Kong Polytechnic University	Department of Health Technology and Informatics, The Hong Kong Polytechnic University	Gilman Kit-Hang Siu et al
hCoV-19/HongKong/CUHK-NC7806/2020	EPI_ISL_3066198		Department of Microbiology	Department of Microbiology	Zigui Chen et al
hCoV-19/HongKong/HKPU-09606/2021	EPI_ISL_2713095		Department of Health Technology and Informatics, The Hong Kong Polytechnic University	Department of Health Technology and Informatics, The Hong Kong Polytechnic University	Gilman Kit-Hang Siu et al
hCoV-19/HongKong/HKPU-11254/2021	EPI_ISL_2860793		Department of Health Technology and Informatics, The Hong Kong Polytechnic University	Department of Health Technology and Informatics, The Hong Kong Polytechnic University	Gilman Kit-Hang Siu et al
hCoV-19/India/MP-ICMR-NIV-INSACOG-SEQ-3187/2020	EPI_ISL_15038582		ICMR-National Institute of Virology - INSACOG	NIV Influenza	Dr. Varsha Potdar et al
hCoV-19/India/HP-170/2020	EPI_ISL_2099616		National Centre for Disease Control	CDFD -INSACOG	To be addded later et al
hCoV-19/India/PB-NCDC-430923/2021	EPI_ISL_4493008		National Centre for Disease Control (NCDC) Biotechnology Division, Delhi - INSACOG	NCDC Delhi, Biotechnology Division -INSACOG	Kalaiarasan Ponnusamy et al
hCoV-19/India/GJ-NCCS-VOC-435/2021	EPI_ISL_1533742		National Centre For Cell Science	National Centre For Cell Science – INSACOG	Dhiraj Paul et al
hCoV-19/SaudiArabia/KAUST-MADINAH1269/2020	EPI_ISL_678004	OV090036.1	Pathogen Genomics Lab King Abdullah University of Science and Technology(KAUST)	Pathogen Genomics Lab King Abdullah University of Science and Technology(KAUST)	Sara Mfarrej et al
hCoV-19/India/KL-GENESCOV00659/2020	EPI_ISL_7212435		INSACOG-IGIB and Kerala State SARS-COV-2 Genome Surveillance Programme (GENESCOV2)	INSACOG and GENESCOV2 at CSIR Institute of Genomics and Integrative Biology	INSACOG-IGIB et al
hCoV-19/India/KA-041628_2_S54_R1_001/2020	EPI_ISL_1708366		Thindlu PHC	inStem NCBS - INSACOG	Uma Ramakrishnan Dasaradhi Palakodeti Aswin SaiNarain et al
hCoV-19/India/DL-60881-CSIR-IGIB/2020	EPI_ISL_636769		National Centre for Disease control (NCDC)	NCDC/CSIR-IGIB	Mahesh S. Dhar1* et al
hCoV-19/Iran/Ghilan-M30-241/2020	EPI_ISL_1014681		National Influenza Center, Virology Department	National Influenza Center	V Salimi et al
hCoV-19/Norway/7260/2020	EPI_ISL_796651		Medical Microbiology Unit, Department for Laboratory Medicine, Drammen Hospital, Vestre Viken Health Trust,	Norwegian Institute of Public Health, Department of Virology	Kathrine Stene-Johansen et al
hCoV-19/India/OR-ILSGS00118/2021	EPI_ISL_1662257		Virology Lab, Ispat General Hospital, Rourkela	Institute of Life Sciences - INSACOG	Sunil K. Raghav et al
hCoV-19/Pakistan/JRCGR_SCV-61_IBGE-13/2020	EPI_ISL_2151357	MW960285.1	Jamil-ur-Rahman Center for Genome Research, Dr. Panjwani Center for Molecular Medicine and Drug Research	Jamil-ur-Rahman Center for Genome Research, Dr. Panjwani Center for Molecular Medicine and Drug Research	Irfan et al
hCoV-19/Romania/DJ50176/2020	EPI_ISL_6436483		Medical Genetics Laboratory, Regional Centre of Medical Genetics, Emergency County Hospital Craiova	Medical Genetics Laboratory, Regional Centre of Medical Genetics, Emergency County Hospital Craiova	Anca-Lelia (Riza) Costache et al
hCoV-19/SaudiArabia/KAUST-MADINAH1116/2020	EPI_ISL_513120	OV081787.1	Pathogen Genomics Lab King Abdullah University of Science and Technology(KAUST)	Pathogen Genomics Lab King Abdullah University of Science and Technology(KAUST)	Fathia Ben Rached et al
hCoV-19/India/TG-CCMB-CIA7834/2021	EPI_ISL_3935245		Mapmygenome	CSIR-Centre for Cellular and Molecular Biology - INSACOG	Sumedha Avadhanula et al
hCoV-19/India/MZ-ZMC264C/2020	EPI_ISL_1419077		INSACOG-Mizoram	National Institute of Biomedical Genomics – INSACOG	Arindam Maitra et al A
hCoV-19/India/KA-NIMH-SEQ-201/2021	EPI_ISL_1385818		BBMP Urban PHC	INSACOG-KA, NIMHANS	Chitra Pattabiraman et al
hCoV-19/India/TG-CCMB-AZ523/2020	EPI_ISL_1380374		CSIR-Centre for Cellular and Molecular Biology	CSIR-Centre for Cellular and Molecular Biology-INSACOG	Payel Mukherjee et al B
hCoV-19/India/AP-CCMB-CIA2372/2021	EPI_ISL_2441094		AP SSO	CSIR-Centre for Cellular and Molecular Biology-INSACOG	Sofia Banu et al
hCoV-19/India/TG-CCMB-AW553/2020	EPI_ISL_1380292		CSIR-Centre for Cellular and Molecular Biology	CSIR-Centre for Cellular and Molecular Biology-INSACOG	Payel Mukherjee et al B
hCoV-19/India/KA-043885_2_S101_R1_001/2020	EPI_ISL_1708395		Kodigehalli PHC	inStem NCBS - INSACOG	Uma Ramakrishnan Dasaradhi Palakodeti Aswin SaiNarain et al
hCoV-19/India/TG-RFCH00250_CIB0660/2021	EPI_ISL_6696788		Osmania Medical College	CSIR-Centre for Cellular and Molecular Biology	Lamuk Zaveri et al
hCoV-19/India/AP-CS0845/2020	EPI_ISL_862304		Kurnool Medical College (KMC)	CSIR Institute of Genomics and Integrative Biology	Pallavali Roja Rani et al
hCoV-19/India/ILSGS00532/2020	EPI_ISL_1663257		BRLSABVM Government Medical College, Rajnandgaon, Chhattisgarh	Institute of Life Sciences - INSACOG	Sunil K. Raghav et al
hCoV-19/India/ILSGS00576/2021	EPI_ISL_1663277		CIIMS, Bilaspur, Chhattisgarh	Institute of Life Sciences - INSACOG	Sunil K. Raghav et al
hCoV-19/India/AP-CS0789/2020	EPI_ISL_862276		Kurnool Medical College (KMC)	CSIR Institute of Genomics and Integrative Biology	Pallavali Roja Rani et al
hCoV-19/India/KA-045947_2_S114_R1_001/2020	EPI_ISL_1708408		MS Palya PHC	inStem NCBS - INSACOG	Uma Ramakrishnan Dasaradhi Palakodeti Aswin SaiNarain et al
hCoV-19/India/KA-NIMH-SEQ-277/2021	EPI_ISL_1595894		BBMP Urban PHC	INSACOG-KA, NIMHANS	Chitra Pattabiraman et al
hCoV-19/India/UT-AR34/2020	EPI_ISL_508182		All india institute of Medical Sciences Rishikesh	National Institute of Biomedical Genomics	Arindam Maitra et al A
hCoV-19/India/HR-NIBG-TF98/2020	EPI_ISL_653913		Translational Health Science and Technology Institute	National Institute of Biomedical Genomics	Arindam Maitra et al A
hCoV-19/India/HR-TF7/2020	EPI_ISL_508508		Translational Health Science and Technology Institute	National Institute of Biomedical Genomics	Arindam Maitra et al A
hCoV-19/India/MZ-ZMC3043A/2020	EPI_ISL_1419081		INSACOG-Mizoram	National Institute of Biomedical Genomics – INSACOG	Arindam Maitra et al A
hCoV-19/India/MZ-ZMC3048A/2020	EPI_ISL_1419083		INSACOG-Mizoram	National Institute of Biomedical Genomics – INSACOG	Arindam Maitra et al A
hCoV-19/India/UP-AR20/2020	EPI_ISL_508168		All india institute of Medical Sciences Rishikesh	National Institute of Biomedical Genomics	Arindam Maitra et al A
hCoV-19/India/DL-AIIMS16667/2020	EPI_ISL_17463917		Virology Laboratory, AIIMS New Delhi	Virology Laboratory, AIIMS New Delhi	Aashish Choudhary et al
hCoV-19/India/JK-ICMR-65965/2020	EPI_ISL_1073014		VRDL, Sher-I-Kashmir Institute of Medical Sciences, Srinagar, Jammu & Kashmir	Indian Council of Medical Research-National Institute of Virology, Microbial Containment Complex	Pragya D. Yadav et al
hCoV-19/Bhutan/RCDC0020-SV200576/2020	EPI_ISL_16984368		AFRIMS	AFRIMS	Chonticha Klungthong et al
hCoV-19/India/UP-MRU70695/2020	EPI_ISL_862815		Multidisciplinary Research Unit, DHR-ICMR, Institute of Medical Sciences, Banaras Hindu University, Varanasi	Multidisciplinary Research Unit, DHR-ICMR, Institute of Medical Sciences, Banaras Hindu University, Varanasi	Royana Singh et al
hCoV-19/India/HR-NCDC-909237/2020	EPI_ISL_2459332		National Centre for Disease Control (NCDC) Biotechnology Division, Delhi	NCDC Delhi, Biotechnology Division INSACOG	Robin Marwal et al
hCoV-19/India/RJ-CCMB-CIA6185/2020	EPI_ISL_3453815		RUHS College of Medical Sciences	CSIR-Centre for Cellular and Molecular Biology - INSACOG	Dr. Gaurav Dalela et al
hCoV-19/India/PB-ICMR-NIV-INSACOG-GSEQ-572/2021	EPI_ISL_1704658		ICMR-National Institute of Virology - INSACOG	NIV Influenza	Potdar et al B
hCoV-19/India/MZ-ZMC2889J/2020	EPI_ISL_1419054		INSACOG-Mizoram	National Institute of Biomedical Genomics – INSACOG	Arindam Maitra et al A
hCoV-19/India/JH-ICMR-NIV-INSACOG-SEQ-2572/2020	EPI_ISL_15038482		ICMR-National Institute of Virology - INSACOG	NIV Influenza	Dr. Varsha Potdar et al
hCoV-19/India/un-SRIHER-wuhan_IME-WH05/2021	EPI_ISL_2350916	MZ305017.1	msc medical bioinformatics, sri ramachandra institute of higher education and research	msc medical bioinformatics, sri ramachandra institute of higher education and research	Monisha et al
hCoV-19/India/GJ-ICMR-NIV-INSACOG-SEQ-1793/2020	EPI_ISL_15038469		ICMR-National Institute of Virology - INSACOG	NIV Influenza	Dr. Varsha Potdar et al
hCoV-19/India/OR-ILSGS00286/2021	EPI_ISL_1662265		REGIONAL VRDL, ICMR-RMRC BBSR	Institute of Life Sciences - INSACOG	Sunil K. Raghav et al
hCoV-19/India/MZ-ZMC6345G/2021	EPI_ISL_2521627		INSACOG-Mizoram	National Institute of Biomedical Genomics – INSACOG	Arindam Maitra et al A
hCoV-19/India/HP-168/2020	EPI_ISL_2099613		National Centre for Disease Control	CDFD -INSACOG	To be addded later et al
hCoV-19/India/GJ-ICMR-NIV-INSACOG-VOC-653/2020	EPI_ISL_1704290		ICMR-National Institute of Virology - INSACOG	NIV Influenza	Potdar et al B
hCoV-19/India/AN-ICMR-NIV-INSACOG-SEQ-2742/2020	EPI_ISL_15038550		ICMR-National Institute of Virology - INSACOG	NIV Influenza	Dr. Varsha Potdar et al
hCoV-19/India/LEH-NCDC-1009107/2021	EPI_ISL_2459881		National Centre for Disease Control (NCDC) Biotechnology Division, Delhi	NCDC Delhi, Biotechnology Division INSACOG	Mahesh S Dhar et al
hCoV-19/India/LA-NCDC-609208/2021	EPI_ISL_2458629		National Centre for Disease Control (NCDC) Biotechnology Division, Delhi	NCDC Delhi, Biotechnology Division INSACOG	Priyanka Singh et al
hCoV-19/India/UP-NBRI-N55-TEH861/2020	EPI_ISL_516983		King Georges Medical University	CSIR-National Botanical Research Institute	Priti Prasad et al
hCoV-19/India/MN-ICMR-NIV-INSACOG-SEQ-3110/2020	EPI_ISL_15038507		ICMR-National Institute of Virology - INSACOG	NIV Influenza	Dr. Varsha Potdar et al
hCoV-19/Canada/BC-BCCDC-7666/2020	EPI_ISL_974784		BCCDC Public Health Laboratory	BCCDC Public Health Laboratory	Prystajecky Natalie et al
hCoV-19/India/JK-ICMR-172729/2020	EPI_ISL_1073016		VRDL, Sher-I-Kashmir Institute of Medical Sciences, Srinagar, Jammu & Kashmir	Indian Council of Medical Research-National Institute of Virology, Microbial Containment Complex	Pragya D. Yadav et al
hCoV-19/India/MN-ICMR-NIV-INSACOG-SEQ-3120/2020	EPI_ISL_15038508		ICMR-National Institute of Virology - INSACOG	NIV Influenza	Dr. Varsha Potdar et al
hCoV-19/Bhutan/RCDC0019-SV200575/2020	EPI_ISL_16984365		AFRIMS	AFRIMS	Chonticha Klungthong et al
hCoV-19/India/un-SMSMC-791502/2021	EPI_ISL_857395		S.M.S.Medical College, Jaipur, Rajasthan	S.M.S.Medical College, Jaipur, Rajasthan	Dr. Bharti Malhotra et al
hCoV-19/India/TR-ICMR-NIV-INSACOG-SEQ-1390/2020	EPI_ISL_15038536		ICMR-National Institute of Virology - INSACOG	NIV Influenza	Dr. Varsha Potdar et al
hCoV-19/Bhutan/RCDC0051-SV200607/2020	EPI_ISL_16984395		AFRIMS	AFRIMS	Chonticha Klungthong et al
hCoV-19/India/ML-ICMR-NIV-INSACOG-SEQ-2421/2020	EPI_ISL_15038498		ICMR-National Institute of Virology - INSACOG	NIV Influenza	Dr. Varsha Potdar et al
hCoV-19/India/ML-ICMR-NIV-INSACOG-SEQ-2484/2020	EPI_ISL_15038502		ICMR-National Institute of Virology - INSACOG	NIV Influenza	Dr. Varsha Potdar et al
hCoV-19/India/AS-CSIR-NEIST-INSACOG-NEIST15-CIDIN0941/2020	EPI_ISL_8889204		Centre for Infectious Diseases, CSIR-NEIST	Centre for Infectious Diseases, CSIR-NEIST	Romi Wahengbam et al
hCoV-19/DRC/236/2020	EPI_ISL_420032		Viral Respiratory Lab, National Institute for Biomedical Research (INRB)	Pathogen Sequencing Lab, National Institute for Biomedical Research (INRB)	Placide Mbala-Kingebeni et al A (https://virological.org/t/phylogenetic-analysis-of-sars-cov-2-in-drc/528)
hCoV-19/Canada/UN-CRCHUM-PreFreeze-9/2020	EPI_ISL_667766		Microbiology, Infectious Diseases and Immunology, Centre de Recherche du Centre Hospitalier de l'Universite de Montreal	Microbiology, Infectious Diseases and Immunology, Centre de Recherche du Centre Hospitalier de l'Universite de Montreal	Benoit et al
hCoV-19/Peru/ICA-INS-108/2020	EPI_ISL_536506		Instituto Nacional de Salud	Laboratorio de Infecciones Respiratorias Agudas	Eduardo Juscamayta Lopez et al
hCoV-19/Peru/LIM-INS-458/2020	EPI_ISL_1111356		Laboratorio de Referencia Nacional de Virus Respiratorio. Instituto Nacional de Salud Perú	Laboratorio de Referencia Nacional de Enteropatógenos. Instituto Nacional de Salud del Perú	Ronnie Gavilan Chavez et al
hCoV-19/Croatia/52123_ID1647_40/2020	EPI_ISL_994739		"Dr. Andrija Stampar“ Teaching Institute of Public Health, Department of Clinical Microbiology	Institute of Applied Genomics	Jasmina Vranes et al
hCoV-19/Ecuador/USFQ-196/2020	EPI_ISL_527812		Institute of Microbiology, Universidad San Francisco de Quito	Institute of Microbiology, Universidad San Francisco de Quito	Belén Prado-Vivar et al
hCoV-19/Maldives/MAV11950/2020	EPI_ISL_3452727		Indira Gandhi Memorial Hospital	Indira Gandhi Memorial Hospital	Dr. Milza Abdul Muhsin et al
hCoV-19/Maldives/MAV09481/2020	EPI_ISL_3275392		Indira Gandhi Memorial Hospital	Indira Gandhi Memorial Hospital	Dr. Milza Abdul Muhsin et al
hCoV-19/Maldives/MAV04305/2020	EPI_ISL_3275389		Indira Gandhi Memorial Hospital	Indira Gandhi Memorial Hospital	Dr. Milza Abdul Muhsin et al
hCoV-19/Maldives/MAV01979/2020	EPI_ISL_3275385		Indira Gandhi Memorial Hospital	Indira Gandhi Memorial Hospital	Dr. Milza Abdul Muhsin et al
hCoV-19/USA/IA-CDC-2-4044433/2020	EPI_ISL_1446728	MW850137.1	IA State Hygienic Laboratory	Centers for Disease Control and Prevention Division of Viral Diseases, Pathogen Discovery	Mili Sheth et al
hCoV-19/Kuwait/JAH3092399/2021	EPI_ISL_2557309		MOH - Jaber Al-Ahmad Hospital (Innovation Research Laboratory)	MOH - Jaber Al-Ahmad Hospital (Innovation Research Laboratory)	Salman Al-Sabah et al
hCoV-19/Nigeria/BCVL-21954/2021	EPI_ISL_4026347		Biorepository and Clinical Virology Laboratory	Northwestern University - Center for Pathogen Genomics and Microbial Evolution	Ramon Lorenzo-Redondo et al
hCoV-19/SouthSudan/UG433/2021	EPI_ISL_2450805		National Public Health Laboratory, Ministry of Health, Ministry of Health, Republic of South Sudan	South Sudan Ministry of Health, WHO South Sudan, MRC/UVRI & LSHTM Uganda Research Unit	Joseph Francis Wamala et al
hCoV-19/Ghana/WACCBIP-GS1040/2021	EPI_ISL_3869495		WACCBIP, University of Ghana, Accra, Ghana	WACCBIP, University of Ghana, Volta Road, Legon-Accra, Ghana	Collins M. Morang'a et al
hCoV-19/Coted-Ivoire/IPCI-cv347/2021	EPI_ISL_10070656		Environment and Health Department, Institut Pasteur of Côte d'Ivoire, Abidjan, Côte d'Ivoire	Molecular Genetics Platform, Institut Pasteur of Côte d'Ivoire, Abidjan, Côte d'Ivoire	Aristide Berenger Ako AKO et al
hCoV-19/Sudan/ILRI_M03144/2021	EPI_ISL_17971660		University of Kassala	International Livestock Research Institute	Samuel O. Oyola et al
hCoV-19/India/GJ-ICMR-NIV-INSACOG-SEQ-1771/2020	EPI_ISL_15038565		ICMR-National Institute of Virology - INSACOG	NIV Influenza	Dr. Varsha Potdar et al
hCoV-19/India/OR-ILSGS00011/2020	EPI_ISL_1063809		REGIONAL VRDL, ICMR-RMRC BBSR	Immunogenomics lab, Institute of Life Sciences, Bhubaneswar	Sunil K. Raghav et al
hCoV-19/Mexico/QUE-InDRE_401/2020	EPI_ISL_1054971		Instituto de Diagnostico y Referencia Epidemiologicos INDRE_RNLSP	Instituto de Diagnostico y Referencia Epidemiologicos (INDRE)	Claudia Wong-Arambula et al
hCoV-19/DRC/ILRI_COVM00357/2020	EPI_ISL_12257144		Molecular Biology laboratory, Université Evangélique en Afrique	International Livestock Research Institute	Samuel O. Oyola et al
hCoV-19/Bhutan/RCDC0002-SV210018/2020	EPI_ISL_16984321		AFRIMS	AFRIMS	Chonticha Klungthong et al
hCoV-19/Kenya/IPRCOV02788/2020	EPI_ISL_17500845		IPR COVID-19 TESTING AND RESEARCH CENTER	IPR COVID-19 TESTING AND RESEARCH CENTER	Kamau J et al
hCoV-19/Mexico/QUE-IBT-IMSS-436/2020	EPI_ISL_1301626		Laboratorio Central de Epidemiología IMSS	Instituto de Biotecnología de la UNAM	Authors from IBT et al
hCoV-19/Nigeria/LA-CV370/2020	EPI_ISL_730031		Nigeria Centre for Disease Control (NCDC)	African Centre of Excellence for Genomics of Infectious Diseases (ACEGID), Redeemer's University, Ede, Osun State, Nigeria	Oluniyi P.E. et al
hCoV-19/USA/MI-MDHHS-SC20511/2020	EPI_ISL_460559	OL756646.1	Michigan Department of Health and Human Services, Bureau of Laboratories	Michigan Department of Health and Human Services, Bureau of Laboratories	Blankenship HM et al
hCoV-19/India/MP-NCDC-4859/2020	EPI_ISL_436457		National Centre for Disease control (NCDC)	NCDC/CSIR-IGIB	Pramod Kumar# et al (https://dx.doi.org/10.1101/2020.06.04.128751)
hCoV-19/SouthAfrica/KRISP-0035/2020	EPI_ISL_467441		NHLS-IALCH	KRISP, KZN Research Innovation and Sequencing Platform	Giandhari J et al
hCoV-19/Bolivia/26932/2020	EPI_ISL_837555		Centro Nacional de Enfermedades Tropicales (CENETROP)	Laboratory of Respiratory Viruses and Measles, Oswaldo Cruz Institute, FIOCRUZ	Paola Resende et al
hCoV-19/Bolivia/SAN-UPCH-1067/2020	EPI_ISL_5147843		Laboratorio de Diagnóstico e Investigación BIOSCIENCE SRL	Laboratorio de Genómica Microbiana, Universidad Peruana Cayetano Heredia	Pablo Tsukayama et al
hCoV-19/Hungary/MH-13211/2020	EPI_ISL_526225		Hungarian Defence Forces Military Medical Centre	National Laboratory of Virology, Szentágothai Research Centre	Endre Gábor Tóth et al
hCoV-19/Mexico/AGU-InDRE_F11767B_S1089/2020	EPI_ISL_1516781		LESP Aguascalientes	Instituto de Diagnostico y Referencia Epidemiologicos (INDRE)	Claudia Wong-Arambula et al
hCoV-19/Germany/HH-HPI-p2859/2020	EPI_ISL_959946		University Medical Center Hamburg Eppendorf	Heinrich Pette Institute, Leibniz Institute for Experimental Virology	Alexis Robitaille et al
hCoV-19/Kosovo/ChVir23117/2020	EPI_ISL_1027642		Department of Microbiology, National Institute for Public Health of Kosova	Charité Universitätsmedizin Berlin, Institut für Virologie	Victor M Corman et al
hCoV-19/Mexico/VER-InDRE-IBT-96/2020	EPI_ISL_1301514		Instituto de Diagnostico y Referencia Epidemiologicos InDRE_RNLSP	Instituto de Biotecnología de la UNAM	Authors from IBT et al
hCoV-19/Belize/CML-7/2021	EPI_ISL_4296316		Central Medical Laboratory	Baylor College of Medicine	Alexander Kneubehl et al
hCoV-19/Belize/CML-17/2021	EPI_ISL_4296325		Central Medical Laboratory	Baylor College of Medicine	Alexander Kneubehl et al
hCoV-19/Belize/CML-36/2021	EPI_ISL_4296344		Central Medical Laboratory	Baylor College of Medicine	Alexander Kneubehl et al
hCoV-19/Malaysia/UNIMAS-15693R/2020	EPI_ISL_2367475		Ministry of Health Hospitals	Institute of Health and Community Medicine	Chan Chia Jui et al
hCoV-19/Malaysia/IMR_WC365760/2020	EPI_ISL_944100		Institute for Medical Research, Infectious Disease Research Centre, National Institutes of Health, Ministry of Health Malaysia	Institute for Medical Research, Infectious Disease Research Centre, National Institutes of Health, Ministry of Health Malaysia	Suppiah J et al
hCoV-19/Malaysia/4867/2021	EPI_ISL_2769425		Department of Medical Microbiology, University Malaya Medical Centre	Department of Medical Microbiology, Faculty of Medicine, University of Malaya	Yoong Min CHONG et al
hCoV-19/Romania/DJ60465/2021	EPI_ISL_6195914		Medical Genetics Laboratory, Regional Centre of Medical Genetics, Emergency County Hospital Craiova	Medical Genetics Laboratory, Regional Centre of Medical Genetics, Emergency County Hospital Craiova	Anca-Lelia (Riza) Costache et al
hCoV-19/India/TG-CCMB-CIA5118/2021	EPI_ISL_2775125		Mapmygenome	CSIR-Centre for Cellular and Molecular Biology-INSACOG	Payel Mukherjee et al B
hCoV-19/Honduras/19984/2021	EPI_ISL_4029400		Laboratorio Nacional de Vigilancia de la Salud – Sección de Virologia	Genomics and Proteomics Departament, Gorgas Memorial Institute For Health Studies	Mitzi Castro et al
hCoV-19/ElSalvador/69396-LNSP/2021	EPI_ISL_18902319		Region Oriental	Laboratorio Nacional de Salud Publica	Laboratorio de Secuenciacion y genomica del Laboratorio Nacional de Salud Publica de El Salvador - Instituto Nacional de Salud et al
hCoV-19/Sweden/20-53086/2020	EPI_ISL_648136		The Public Health Agency of Sweden	The Public Health Agency of Sweden	Anna-Malin Linde et al
hCoV-19/Togo/BMC-4-20/2020	EPI_ISL_1499727		Institut National d’Hygiène (INH)	Unité Mixte Internationale TransVIHMI (UMI 233 IRD – U1175 INSERM - Université de Montpellier)IRD (Institut de recherche pour le développement)	Mounerou SALOU et al
hCoV-19/Turkey/CTF_17032020_003/2020	EPI_ISL_2015129		IU-Cerrahpasa, Cerrahpasa School of Medicine, COVID-19 Lab	IU-Cerrahpasa, Cerrahpasa School of Medicine, COVID-19 Lab	Mert Kuskucu et al
hCoV-19/Afghanistan/IMB07960/2020	EPI_ISL_1000999		Bundeswehr Institute of Microbiology	Bundeswehr Institute of Microbiology	Markus Antwerpen et al
hCoV-19/Turkey/DEN-PAU02/2020	EPI_ISL_707939		Pamukkale University Hospital	Pamukkale University Department of Medical Genetics	Onur TOKGUN et al.
hCoV-19/Kashgar/IVDC-01-01/2020	EPI_ISL_850950		National Institute for Viral Disease Control and Prevention, China CDC	National Institute for Viral Disease Control and Prevention, China CDC	Xiang Zhao et al
hCoV-19/USA/OR-OHSU-0179/2020	EPI_ISL_468122		OHSU Lab Services Molecular Microbiology Lab	Oregon SARS-CoV-2 Genome Sequencing Center	Brendan L. O'Connell et al
hCoV-19/USA/NY-NYCPHL-000746/2020	EPI_ISL_632127		Flushing Hospital Medical Center	New York City Public Health Laboratory	Jade Wang et al
hCoV-19/Egypt/C-CEIRS-19MOH/2020	EPI_ISL_605780		CEIRS Data Processing and Coordinating Center, St. Jude Center of Excellence for Influenza Research and Surveillance (CEIRS)	CEIRS Data Processing and Coordinating Center, St. Jude Center of Excellence for Influenza Research and Surveillance (CEIRS)	Roshdy et al
hCoV-19/Chile/RM-29191/2020	EPI_ISL_445325		HOSPITAL DR.SOTERO DEL RIO	Instituto de Salud Publica de Chile	Andrés E Castillo et al
hCoV-19/Venezuela/Tru723/2020	EPI_ISL_15104901		IVIC	Laboratorio de Virologia Molecular	Rossana C Jaspe et al
hCoV-19/Curacao/CW-RIVM-11654/2021	EPI_ISL_1014581		National Institute for Public Health and the Environment (RIVM)	National Institute for Public Health and the Environment (RIVM)	Adam Meijer et al
hCoV-19/Curacao/CW-RIVM-21729/2020	EPI_ISL_1014554		National Institute for Public Health and the Environment (RIVM)	National Institute for Public Health and the Environment (RIVM)	Adam Meijer et al
hCoV-19/USA/ND-NDDH-0097/2020	EPI_ISL_1035868		North Dakota Department of Health, Public Health Laboratory	North Dakota Department of Health, Public Health Laboratory	Lisa Wingerter et al
hCoV-19/Taiwan/KMU-1/2020	EPI_ISL_4169856		Dr.Chiaho Shih	Dr.Chiaho Shih	An-Ting Liou et al
hCoV-19/Canada/PE-NML-3090/2020	EPI_ISL_15184927		PE-QEH Dept of Lab Medicine	National Microbiology Laboratory (NML)	Vanessa Arseneau et al
hCoV-19/Iran/GRC-T11763/2021	EPI_ISL_2365354		Kariminejad-Najmabadi Pathology & Genetics Center, Tehran, Iran	Genetics Research Center, University of Social Welfare and Rehabilitation Sciences	Zohreh Fattahi et al
hCoV-19/Haiti/49220162/2020	EPI_ISL_14186946		LABORATOIRE NATIONAL DE SANTÉ PUBLIQUE	Laboratory of Parasitic Diseases, Systems Genomics Section, National Institute of Allergy and Infectious Diseases, National Institutes of Health	Samson Marseille et al
hCoV-19/Togo/BMC-15540-20/2020	EPI_ISL_2278896		Institut National d’Hygiène (INH)	Unité Mixte Internationale TransVIHMI (UMI 233 IRD – U1175 INSERM - Université de Montpellier)IRD (Institut de recherche pour le développement)	Mounerou SALOU et al
hCoV-19/India/GJ-GBRC316a/2020	EPI_ISL_495073		Department of MicroBiology, Government Medical College, Surat	Gujarat Biotechnology Research Centre	Monika Gandhi et al
hCoV-19/Qatar/QA-QU_12-10-D10/2020	EPI_ISL_1713214		Ministry of Public Health / Hamad Medical Corporation	Biomedical Research Center (BRC), Qatar University / Qatar Genome Project (QGP)	BRC: Fatiha M. Benslimane et al
hCoV-19/Morocco/FMP-76/2021	EPI_ISL_1116555		Laboratoire central de Virologie	Laboratoire de Biotechnologie	Ghizlane EL Amin et al
hCoV-19/Peru/ANC-INS-2907/2021	EPI_ISL_3769567		Laboratorio de Referencia Nacional de Virus Respiratorios. Centro Nacional de Salud Publica. Instituto Nacional de Salud Peru.	Laboratorio de Referencia Nacional de Virus Respiratorios. Centro Nacional de Salud Publica. Instituto Nacional de Salud Peru.	Carlos Padilla Rojas et al
hCoV-19/USA/IL-IDPH-SAN-S-000418/2020	EPI_ISL_8009216		Illinois Department of Public Health	Gagnon Lab, Southern Illinois University	Keith Gagnon et al
hCoV-19/CentralAfricanRepublic/RCA-050/2022	EPI_ISL_10854848		Laboratoire National de Biologie Clinique et de Santé Publique, Bangui, République Centrafricaine	Pathogen Genomics Lab, National Institute for Biomedical Research (INRB)	Placide Mbala-Kingebeni et al B
hCoV-19/Ghana/TRA-2159/2021	EPI_ISL_6944033		National Influenza Centre	National Influenza Centre	William K. Ampofo et al
hCoV-19/Colombia/ATL-I61/2021	EPI_ISL_4417643		LSP de Atlantico	Centro de Investigaciones en Microbiología y Biotecnología-UR (CIMBIUR), Facultad de Ciencias Naturales, Universidad del Rosario, Bogotá, Colombia	Marina Muñoz et al
hCoV-19/Panama/GMI-PAM34722/2021	EPI_ISL_11695786		Gorgas Memorial Institute of Health Studies	Gorgas Memorial Institute of Health Studies	Claudia Gonzalez et al
hCoV-19/Venezuela/Bol7115/2021	EPI_ISL_16895336		Instituto Nacional de Higiene Rafael Rangel	Laboratorio de Virología Molecular	Rossana C Jaspe et al
hCoV-19/Aruba/AW-RIVM-38124/2021	EPI_ISL_2476286		National Institute for Public Health and the Environment (RIVM)	National Institute for Public Health and the Environment (RIVM)	Adam Meijer et al
hCoV-19/Venezuela/Lar644/2021	EPI_ISL_11629599		IVIC	Laboratorio de Virologia Molecular	Rossana C Jaspe et al
hCoV-19/CostaRica/CABANA-CR-UCR-INCIENSA-ITV-UBA-Uda-UGA-IMSS-UPC-2103-697384/2021	EPI_ISL_7711707		Area De Salud Heredia Cubujuchi	Universidad de Costa Rica e Instituto Costarricense de Investigacion y Ensenanza en Nutricion y Salud	Brenes Hebleen et al
hCoV-19/Colombia/VAC-ICE-SCOV-042/2021	EPI_ISL_4963428		Laboratorio COLCAN	Laboratorio de biotecnología, Universidad Icesi	Maria I. Gutierrez Lopez et al
hCoV-19/Ecuador/NIC-INSPI-353708/2021	EPI_ISL_6208263		INSPI-CRN DE INFLUENZA Y OTROS VIRUS RESPIRATORIOS	INSPI-CRN DE INFLUENZA Y OTROS VIRUS RESPIRATORIOS	Alfredo Bruno et al
hCoV-19/SaintVincentandtheGrenadines/101240/2021	EPI_ISL_6941451		The Caribbean Public Health Agency	Carrington Lab, Department of Preclinical Sciences, Faculty of Medical Sciences, The University of the West Indies, St Augustine Campus	Nikita S. D. Sahadeo et al
hCoV-19/USA/MA-CDC-QDX25472477/2021	EPI_ISL_4370327	OK250604.1	Quest Diagnostics Incorporated	Centers for Disease Control and Prevention Division of Viral Diseases, Pathogen Discovery	Dakota Howard et al
hCoV-19/Chile/AR-34396/2020	EPI_ISL_447119		HOSPITAL DR.HERNAN HENRIQUEZ ARAVENA	Instituto de Salud Publica de Chile	Andrés E Castillo et al
hCoV-19/Chile/MA-CADIUMAG-18/2020	EPI_ISL_681686		Molecular Medicine Laboratory, University of Magallanes	Centro Asistencial Docente y de Investigacion, Universidad de Magallanes	Jorge González et al
hCoV-19/USA/IA-Mayo21806/2020	EPI_ISL_13687359		Dept. Clinical Microbiology/Mayo Clinic	Dept. Clinical Microbiology/Mayo Clinic	Pritt Bobbi Norgan Andrew et al
hCoV-19/Turkey/HSGM-4807/2021	EPI_ISL_1171933		Ministry of Health Turkey	Ministry of Health Turkey	Fatma Bayrakdar et al
hCoV-19/Lebanon/LAU-R19/2020	EPI_ISL_8311716		LAUMC-Rizk Hospital	Multi-Omics Laboratory - School of Pharmacy - Lebanese American University	Nancy Fayad et al
hCoV-19/Madagascar/IP-01861/2020	EPI_ISL_508863		Virology Unit, Institut Pasteur de Madagascar	Virology Unit, Institut Pasteur de Madagascar	Christian Ranaivoson et al
hCoV-19/Canada/AB-10548/2020	EPI_ISL_854465		Alberta Precision Labs (APL)	Alberta Precision Labs (APL)	Gordon P et al
hCoV-19/Canada/AB-28007/2020	EPI_ISL_806198		Alberta Precision Labs (APL)	Alberta Precision Labs (APL)	Gordon P et al
hCoV-19/Canada/AB-ABPHL-02446/2020	EPI_ISL_2162998		Alberta Precision Labs (APL)	Public Health Agency of Canada (PHAC) National Microbiology Laboratory	Buss et al
hCoV-19/Croatia/52114_ID1647_31/2020	EPI_ISL_994740		"Dr. Andrija Stampar“ Teaching Institute of Public Health, Department of Clinical Microbiology	Institute of Applied Genomics	Jasmina Vranes et al
hCoV-19/Bahrain/BAH-22/2020	EPI_ISL_483563		Kingdom of Bahrein Ministry of Health	Erasmus Medical Center	Bas Oude Munnink et al
hCoV-19/Algeria/48642/2020	EPI_ISL_15928078		NIC, Viral Respiratory Unit	NIC, Viral Respiratory Unit	Mohamed Amine Beloufa et al
hCoV-19/Malta/BAL-Sliema-5/2020	EPI_ISL_576121	MW079422.1	Laboratory, The Bio Arte Limited	Laboratory, The Bio Arte Limited	Biazzo et al
hCoV-19/Gibraltar/203360727/2020	EPI_ISL_547442		Microbiology, Department of Pathology, St. Bernard's Hospital, Gibraltar Health Authority	Respiratory Virus Unit, Microbiology Services Colindale, Public Health England	PHE Covid Sequencing Team et al
hCoV-19/GuineaBissau/51LNSPGB/2020	EPI_ISL_2158597		Laboratório de Biologia Molecular Jean Piaget	MRCG at LSHTM, Genomics lab	Aladje Balde et al
hCoV-19/France/IDF-HB-112006085806/2020	EPI_ISL_833192		Hôpital Bichat Claude Bernard, Laboratoire de Virologie	IAME UMR1137 Inserm, Université de Paris, Hôpital Bichat	Antoine Bridier et al
hCoV-19/Benin/418200/2021	EPI_ISL_4566852		Laboratoire des Fièvres Hémorragiques Virales du Benin	Institut für Virologie - Institute of Virology - Charite	Anges Yadouleton et al
hCoV-19/Togo/C4528/2020	EPI_ISL_1575299		Laboratoire Biolim/FSS/UL	Unité Mixte Internationale TransVIHMI (UMI 233 IRD – U1175 INSERM - Université de Montpellier) IRD (Institut de recherche pour le développement)	Mounerou SALOU et al
hCoV-19/Zambia/ZMB-9163/2020	EPI_ISL_977469		University of Zambia, School of Veterinary Medicine	UNZAVET and PATH	Mulenga Mwenda-Chimfwembe et al
hCoV-19/Ethiopia/AHRI-002/2020	EPI_ISL_3071136		Armauer Hansen Research Institute	Armauer Hansen Research Institute	Mr. Dawit Hailu Alemayehu et al
hCoV-19/Ethiopia/CERI-KRISP-K025614/2021	EPI_ISL_5429015		Addis Ababa University	CERI, Centre for Epidemic Response and Innvoation, Stellenbosch University and KRISP, KZN Research Innovation and Sequencing Platform, UKZN.	Abay Sisay et al
hCoV-19/Ethiopia/AH-001/2020	EPI_ISL_2970353	MZ172407.1	Bacterial and Viral Diseases & Biotechnology and Bioinformatics, Armauer Hansen Research Institute	Bacterial and Viral Diseases & Biotechnology and Bioinformatics, Armauer Hansen Research Institute	Alemayehu et al
hCoV-19/Somalia/CV1238/2020	EPI_ISL_2308259		National Institute of Health (NIH) - Federal Government of Somalia	African Centre of Excellence for Genomics of Infectious Diseases (ACEGID), Redeemer’s University	Olawoye et al
hCoV-19/Niger/28/2020	EPI_ISL_2281807		Centre de Recherche Médicale et Sanitaire (CERMES)	Institut Pasteur de Dakar	Lagare Adamou et al
hCoV-19/Norway/3617/2020	EPI_ISL_2491573		Medical Microbiology Unit, Department for Laboratory Medicine, Drammen Hospital, Vestre Viken Health Trust,	Norwegian Institute of Public Health, Department of Virology	Kathrine Stene-Johansen et al
hCoV-19/NewZealand/20CV0310/2020	EPI_ISL_622800		Canterbury Health Laboratories	Institute of Environmental Science and Research (ESR)	Xiaoyun Ren et al
hCoV-19/Singapore/117/2020	EPI_ISL_443209		National Public Health Laboratory, National Centre for Infectious Diseases	National Public Health Laboratory, National Centre for Infectious Diseases	Mak Tze Minn et al
hCoV-19/Togo/BMC-1014-20/2020	EPI_ISL_1415425		Institut National d'hygiène	"Unité Mixte Internationale TransVIHMI (UMI 233 IRD – U1175 INSERM - Université de Montpellier) IRD (Institut de recherche pour le développement)"	Mounerou SALOU et al
hCoV-19/Tunisia/TUN_ADAGE_EZ504/2020	EPI_ISL_7055354	MT955170.1	Laboratoire de microbiologie	Molecular and Cellular Screening Process Laboratory	Souissi et al
hCoV-19/Coted-Ivoire/BKE0992/2020	EPI_ISL_614394		Molecular diagnostic unit for viral haemorrhagic fevers and emerging viruses, Bouaké CHU Laboratory	Project group Epidemology of Highly Pathogenic Microorganisms, Robert Koch-Institute	Chantal Akoua-Koffi et al
hCoV-19/Israel/990307712/2020	EPI_ISL_447263		Microbiology laboratory, Assuta Ashdod University-Affiliated Hospital	Stern Lab	Stern Lab et al (https://dx.doi.org/10.1101/2020.05.21.20104521)
hCoV-19/NanChang/JX216/2020	EPI_ISL_417420		Jiangxi province Center for Disease Control and Prevention	Jiangxi province Center for Disease Control and Prevention	Li jian Xiong et al
hCoV-19/Kazakhstan/38716/2020	EPI_ISL_454575		Laboratory of virology, National Center of Expertise	Laboratory of molecular-genetic research, National Center for Expertise, Kazakhstan National Center for Biotechnology, Kazakhstan	Abdaliyev Askar et al
hCoV-19/SouthKorea/KDCA0465/2020	EPI_ISL_850181		Division of Emerging Infectious Diseases, Bureau of Infectious Diseases Diagnosis Control, Korea Disease Control and Prevention Agency	Division of Emerging Infectious Diseases, Bureau of Infectious Diseases Diagnosis Control, Korea Disease Control and Prevention Agency	Ae Kyung Park et al
hCoV-19/Argentina/PAIS-A0359/2020	EPI_ISL_1396163		Laboratorio de Virología del Hospital de Niños Dr. Ricardo Gutierrez	Área de Secuenciación del Laboratorio de Virología del Hospital de Niños Dr. Ricardo Gutierrez on behalf of 'Proyecto Argentino Interinstitucional de genomica de SARS-CoV-2' (PAIS Consortium)	Alexay et al
hCoV-19/Israel/ISR_NH_GD1_0714/2020	EPI_ISL_594159		Israel Institute for Biological Research	Israel Institute for Biological Research	Galia Zaide et al
hCoV-19/SouthKorea/KDCA0098/2020	EPI_ISL_747335		Division of Emerging Infectious Diseases, Bureau of Infectious Diseases Diagnosis Control, Korea Disease Control and Prevention Agency	Division of Emerging Infectious Diseases, Bureau of Infectious Diseases Diagnosis Control, Korea Disease Control and Prevention Agency	Ae Kyung Park et al
hCoV-19/SouthKorea/KCDC2364/2020	EPI_ISL_514767		Division of Viral Diseases, Center for Laboratory Control of Infectious Diseases, Korea Centers for Diseases Control and Prevention	Division of Viral Diseases, Center for Laboratory Control of Infectious Diseases, Korea Centers for Diseases Control and Prevention	Jeong-Min Kim et al
hCoV-19/SouthKorea/KDCA0489/2020	EPI_ISL_850201		Division of Emerging Infectious Diseases, Bureau of Infectious Diseases Diagnosis Control, Korea Disease Control and Prevention Agency	Division of Emerging Infectious Diseases, Bureau of Infectious Diseases Diagnosis Control, Korea Disease Control and Prevention Agency	Ae Kyung Park et al
hCoV-19/SouthKorea/KDCA0765/2020	EPI_ISL_850442		Division of Emerging Infectious Diseases, Bureau of Infectious Diseases Diagnosis Control, Korea Disease Control and Prevention Agency	Division of Emerging Infectious Diseases, Bureau of Infectious Diseases Diagnosis Control, Korea Disease Control and Prevention Agency	Ae Kyung Park et al
hCoV-19/SouthKorea/KDCA0946/2020	EPI_ISL_959535		Division of Emerging Infectious Diseases, Bureau of Infectious Diseases Diagnosis Control, Korea Disease Control and Prevention Agency	Division of Emerging Infectious Diseases, Bureau of Infectious Diseases Diagnosis Control, Korea Disease Control and Prevention Agency	Ae Kyung Park et al
hCoV-19/SouthKorea/KDCA0992/2020	EPI_ISL_994708		Division of Emerging Infectious Diseases, Bureau of Infectious Diseases Diagnosis Control, Korea Disease Control and Prevention Agency	Division of Emerging Infectious Diseases, Bureau of Infectious Diseases Diagnosis Control, Korea Disease Control and Prevention Agency	Ae Kyung Park et al
hCoV-19/SouthKorea/KDCA2144/2021	EPI_ISL_1319000		Division of Emerging Infectious Diseases, Bureau of Infectious Diseases Diagnosis Control, Korea Disease Control and Prevention Agency	Division of Emerging Infectious Diseases, Bureau of Infectious Diseases Diagnosis Control, Korea Disease Control and Prevention Agency	Ae Kyung Park et al
hCoV-19/Senegal/003/2020	EPI_ISL_418206		Institut Pasteur Dakar	Institut Pasteur de Dakar	Ndongo Dia et al
hCoV-19/Israel/2089852/2020	EPI_ISL_447362		Clinical Virology Unit, Hadassah Hebrew University Medical Center	Stern Lab	Stern Lab et al (https://dx.doi.org/10.1101/2020.05.21.20104521)
hCoV-19/Harbin/IVDC-01-01/2020	EPI_ISL_850946		National Institute for Viral Disease Control and Prevention, China CDC	National Institute for Viral Disease Control and Prevention, China CDC	Xiang Zhao et al
hCoV-19/USA/WA-UW-8873/2020	EPI_ISL_570224		UW Virology Lab	UW Virology Lab	Pavitra Roychoudhury et al
hCoV-19/Botswana/BOT2283/2020	EPI_ISL_560385		National Health Laboratory	Botswana Institute for Technology Research and Innovation	Kefentse Arnold Tumedi et al
hCoV-19/NewZealand/20CV0298/2020	EPI_ISL_622795		Canterbury Health Laboratories	Institute of Environmental Science and Research (ESR)	Xiaoyun Ren et al
hCoV-19/USA/CO-CDPHE-2006260794/2020	EPI_ISL_6602612	OL641037.1	Colorado Department of Public Health and Environment	Colorado Department of Public Health and Environment	Laura Bankers et al
hCoV-19/CostaRica/INC-0096/2020	EPI_ISL_682238		AREA DE SALUD LA CRUZ	Inciensa, Instituto Costarricense de Investigación y Enseñanza en Nutrición y Salud	Francisco Duarte et al
hCoV-19/USA/MS-BIE-CAT00302/2020	EPI_ISL_6582805	OL589102.1	Ochsner Health	BioInfoExperts	Amy Feehan et al
hCoV-19/USA/OH-21AM-032CO01329/2021	EPI_ISL_2312846		The Ohio State University Applied Microbiology Services Laboratory	The Ohio State University Applied Microbiology Services Laboratory	Seth A. Faith PhD et al
hCoV-19/Greece/6899/2020	EPI_ISL_2301777		Laboratory of Molecular Biology, Mamatsio General Hospital of Kozani	Greek Genome Center, Biomedical Research Foundation of the Academy of Athens (BRFAA)	Emmanouil Athanasiadis et al
hCoV-19/USA/MA-CDC-STM-A100363/2021	EPI_ISL_876700	MW523817.1	Helix/Illumina	Genomics and Discovery, Respiratory Viruses Branch, Division of Viral Diseases, Centers for Disease Control and Prevention	Peter W. Cook et al
hCoV-19/USA/AL-Limestone-JDXC/2020	EPI_ISL_872465	MW861622.1	Eurofins Diatherix	Hudsonalpha Genome Sequencing Center	Jane Grimwood et al
hCoV-19/USA/MO-CDC-3953597-001/2020	EPI_ISL_2422254	MZ348327.1	Springfield Greene County Health Dept.	Genomics and Discovery, Respiratory Viruses Branch, Division of Viral Diseases, Centers for Disease Control and Prevention	Anna Kelleher et al
hCoV-19/Belize/CML-131/2021	EPI_ISL_4296435		Central Medical Laboratory	Baylor College of Medicine	Alexander Kneubehl et al
hCoV-19/USA/AR-CDC-2-3693771/2020	EPI_ISL_747068	MW406520.1	Respiratory Viruses Branch, Centers for Disease Control and Prevention	Respiratory Viruses Branch, Centers for Disease Control and Prevention	Queen et al
hCoV-19/Guyana/50832/2021	EPI_ISL_2230700		The Caribbean Public Health Agency	Carrington Lab, Department of PreClinical Sciences, Faculty of Medical Sciences, The University of the West Indies	Nikita S. D. Sahadeo et al
hCoV-19/Indonesia/BA-EIJK-UNWAR-033/2021	EPI_ISL_2101054		Molecular Biology Laboratory, Faculty Medicine and Health Sciences, Warmadewa University	Eijkman Institute for Molecular Biology, National Agency for Research and Innovation; Molecular Biology Laboratory, Faculty Medicine and Health Sciences, Warmadewa University	Sukma Oktavianthi et al
hCoV-19/Ecuador/USFQ-1384/2021	EPI_ISL_2361463		Institute of Microbiology, Universidad San Francisco de Quito	Institute of Microbiology, Universidad San Francisco de Quito	Sully Márquez et al
hCoV-19/USA/NM-UNM-EDB00180/2021	EPI_ISL_1064968	ON612204.1	University of New Mexico Hospital	Center for Global Health, University of New Mexico Health Sciences Center	Daryl Domman et al
hCoV-19/USA/HI-H200015/2020	EPI_ISL_752611		State Laboratories Division, Hawaii State Department of Health	State Laboratories Division, Hawaii State Department of Health	Pamela O'Brien et al
hCoV-19/CaboVerde/Praia_0338/2021	EPI_ISL_1711661		Virology Laboratory of Praia	Institut Pasteur de Dakar	Sanders Kevin et al
hCoV-19/Israel/CVL5786/2020	EPI_ISL_516919		Israel Central Virology laboratory	Israel Central Virology laboratory	Neta Zuckerman et al
hCoV-19/Israel/CVL_40898/2020	EPI_ISL_3002494		Infection Prevention & Control Unit	Central Virology laboratory, Ministry of Health	Neta Zuckerman et al
hCoV-19/Israel/CVL_40903/2020	EPI_ISL_3003644		Infection Prevention & Control Unit	Central Virology laboratory, Ministry of Health	Neta Zuckerman et al
hCoV-19/Denmark/DCGC-6735/2020	EPI_ISL_622355		Department of Virus and Microbiological Special Diagnostics, Statens Serum Institut, Denmark	Albertsen lab, Department of Chemistry and Bioscience, Aalborg University, Denmark	Thomas Yssing Michaelsen on behalf of the Danish Covid-19 Genome Consortium et al
hCoV-19/Taiwan/CGMH-CGU-34/2020	EPI_ISL_667807		Laboratory Medicine	Department of Laboratory Medicine, Lin-Kou Chang Gung Memorial Hospital, Taoyuan, Taiwan	Kuo-Chien Tsao et al
hCoV-19/Colombia/ANT-GUV-92256/2020	EPI_ISL_447768		Instituto Nacional de Salud, Bogotá, Colombia	Grupo de Investigaciones Microbiológicas-UR (GIMUR), Departamento de Biología, Facultad de Ciencias Naturales, Universidad del Rosario, Bogotá, Colombia Instituto Nacional de Salud, Bogotá, Colombia Icahn School of Medicine at Mount Sinai, New York, USA	Juan David Ramírez et al (https://www.medrxiv.org/content/10.1101/2020.06.11.20125799v1)
hCoV-19/Niger/66-20/2020	EPI_ISL_2281783		Centre de Recherche Médicale et Sanitaire (CERMES)	Institut Pasteur de Dakar	Lagare Adamou et al
hCoV-19/USA/MT-Walk-777/2020	EPI_ISL_10834885		Montana Public Health Laboratory	Walk Lab Montana State University	Seth Walk et al
hCoV-19/Somalia/CV1236/2020	EPI_ISL_2308257		National Institute of Health (NIH) - Federal Government of Somalia	African Centre of Excellence for Genomics of Infectious Diseases (ACEGID), Redeemer’s University	Olawoye et al
hCoV-19/Kenya/C53548/2020	EPI_ISL_3049397	OK487780.1	KEMRI-Wellcome Trust Research Programme,Kilifi	KEMRI-Wellcome Trust Research Programme,Kilifi	Githinji G. et al
hCoV-19/Haiti/34957/2020	EPI_ISL_15279685		Laboratoire National de Santé Publique	Laboratory of Respiratory Viruses and Measles, Oswaldo Cruz Institute, FIOCRUZ	Paola Resende et al
hCoV-19/USA/AR-20U122MD00289/2020	EPI_ISL_17130200		Department of Pathology and Laboratory Services, University of Arkansas for Medical Sciences	Department of Pathology and Laboratory Services, University of Arkansas for Medical Sciences	"Harley et al
hCoV-19/Georgia/Tb-7856/2020	EPI_ISL_481380	MT786442.1	Department for Virology, Molecular Biology and Genome Research, R. G. Lugar Center for Public Health Research, National Center for Disease Control and Public Health (NCDC) of Georgia.	Department for Virology, Molecular Biology and Genome Research, R. G. Lugar Center for Public Health Research, National Center for Disease Control and Public Health (NCDC) of Georgia.	Ana Papkiauri et al
hCoV-19/Austria/CeMM0617/2020	EPI_ISL_583616		Institut für Virologie am Department für Hygiene, Mikrobiologie und Public Health	Bergthaler laboratory, CeMM Research Center for Molecular Medicine of the Austrian Academy of Sciences	Alexandra Popa et al
hCoV-19/Lebanon/LAU-R16/2020	EPI_ISL_8317207		LAUMC-Rizk Hospital	Multi-Omics Laboratory - School of Pharmacy - Lebanese American University	Nancy Fayad et al
hCoV-19/USA/TN-CDC-4023988-001/2020	EPI_ISL_1373885	MW863944.1	Vanderbilt University Medical Center	Pathogen Discovery, Respiratory Viruses Branch, Division of Viral Diseases, Centers for Disease Control and Prevention	Jing Zhang et al
hCoV-19/USA/MD-HP09774-PIDBIQAEDK/2020	EPI_ISL_5412311		Johns Hopkins Hospital Department of Pathology	Johns Hopkins Hospital Department of Pathology	C. Paul Morris et al
hCoV-19/Guatemala/ASI01026/2020	EPI_ISL_3446724		Laboratorio Nacional de Salud	Asociación de Salud Integral/Clínica Familiar "Luis Ángel García"	Eduardo Arathoon et al
hCoV-19/Thailand/BIDI-63039985__2019/2020	EPI_ISL_12717927		Bamrasnaradura Infectious Disease Institute	Molecular HIV and Emerging Infectious Diseases Laboratory, Bamrasnaradura Infectious Diseases Institute (BIDI), Department of Disease Control (DDC), Ministry of Public Health (MOPH)	Sumonmal Uttayamakul et al
hCoV-19/USA/DC-DFS-PHL-0086/2020	EPI_ISL_804926	MZ488256.1	DC Public Health Lab/ Dept. of Forensic Sciences	DC Public Health Lab/ Dept. of Forensic Sciences	Scott Nguyen et al
hCoV-19/Lithuania/MR-LUHS-Eilnr174/2020	EPI_ISL_636840		Lithuanian University of Health Sciences Hospital, Department of Laboratory Medicine	Lithuanian University of Health Sciences, Molecular cardiology lab.	Lukas Zemaitis et al
hCoV-19/USA/DC-DFS-PHL-0248/2020	EPI_ISL_1295621	MZ487710.1	DC Public Health Lab/ Dept. of Forensic Sciences	DC Public Health Lab/ Dept. of Forensic Sciences	Scott Nguyen et al
hCoV-19/USA/IA-10859/2020	EPI_ISL_475190		Nebraska Public Health Laboratory	UNMC COVID-19 Response Team	UNMC COVID-19 Response Team et al
hCoV-19/Bahamas/18013-GMI/2021	EPI_ISL_11680121		Reference Laboratory of the Ministry of Health Royal Victoria Gardens	Genomics and Proteomics Departament, Gorgas Memorial Institute For Health Studies	Indira Martins et al
hCoV-19/DominicanRepublic/202102998_602399/2021	EPI_ISL_6437538	ON022760.1	Laboratorio nacional de salud publica	Viral Special Pathogens Branch, Centers for Disease Control and Prevention	Isaac Miguel et al
hCoV-19/Qatar/QA-WCMQ_FD18163171/2020	EPI_ISL_1714439		Ministry of Public Health / Hamad Medical Corporation	Weill Cornell Medical College - Qatar (WCM-Q), Genomics Core Laboratory / Qatar Genome Project (QGP)	WCMQ: Ayeda A. Ahmed et al
hCoV-19/Qatar/QA-QU_12-10-C3/2020	EPI_ISL_1713209		Ministry of Public Health / Hamad Medical Corporation	Biomedical Research Center (BRC), Qatar University / Qatar Genome Project (QGP)	BRC: Fatiha M. Benslimane et al
hCoV-19/SriLanka/Genelabs-CA4755/2020	EPI_ISL_1185245		Genelabs Medical (Pvt) Ltd	Genelabs Medical (Pvt) Ltd	Chandanamali Punchihewa et al
hCoV-19/SriLanka/DRVL0073/2020	EPI_ISL_18108258		Diagnostic and Research Virology Laboratory	Diagnostic and Research Virology Laboratory	Bushran N Iqbal et al
hCoV-19/SriLanka/CMC70852/2021	EPI_ISL_872394		Centre for Dengue Research and AICBU, Department of Immunology and Molecular Medicine	Centre for Dengue Research and AICBU, Department of Immunology and Molecular Medicine	Chandima Jeewandara et al
hCoV-19/SriLanka/CMC68909/2021	EPI_ISL_1717044		Centre for Dengue Research and AICBU, Department of Immunology and Molecular Medicine	Centre for Dengue Research and AICBU, Department of Immunology and Molecular Medicine	Chandima Jeewandara et al
hCoV-19/CaboVerde/Santiago_31612/2021	EPI_ISL_8350856		Virology Laboratory of Praia	Institut Pasteur de Dakar	Sanders Kevin et al
hCoV-19/CaboVerde/Santiago_32025/2021	EPI_ISL_8350865		Virology Laboratory of Praia	Institut Pasteur de Dakar	Sanders Kevin et al
hCoV-19/USA/MT-USAFSAM-S1853/2021	EPI_ISL_2383345		US Air Force School of Aerospace Medicine	US Air Force School of Aerospace Medicine	Anthony Fries et al
hCoV-19/Cameroon/Yaounde-21V-06070/2021	EPI_ISL_1790107		Centre Pasteur du Cameroun	Institut Pasteur de Dakar	Njouom Richard et al
hCoV-19/Guam/GU-CDC-2-3906254/2021	EPI_ISL_1273061	MW766880.1	Guam Public Health Laboratory	Centers for Disease Control and Prevention Division of Viral Diseases, Pathogen Discovery	Krista Queen et al
hCoV-19/USA/CA-CZB-14885/2020	EPI_ISL_739556	MW564883.1	Orange County Public Health Lab	Chan-Zuckerberg Biohub	CZB Cliahub Consortium et al
hCoV-19/USA/WV-WVU-WV031830/2021	EPI_ISL_1423094	MZ500021.1	WVU Rapid Development Laboratory	WVU and Marshall University Combined Genomics Core Facilities	"James Denvir et al
hCoV-19/Cambodia/VIR2107865/2021	EPI_ISL_1096140		Cambodian National Public Health Laboratory, National Institute of Public Health	Virology Unit, Institut Pasteur du Cambodge	Sokhoun Yann et al
hCoV-19/Cambodia/VIR2107864/2021	EPI_ISL_1096139		Cambodian National Public Health Laboratory, National Institute of Public Health	Virology Unit, Institut Pasteur du Cambodge	Sokhoun Yann et al
hCoV-19/Botswana/R8B61_BHP_AAB26174/2020	EPI_ISL_2233463		Botswana Harvard HIV Reference Laboratory	Botswana Harvard HIV Reference Laboratory	Sikhulile Wonderful T. Choga et al
hCoV-19/Angola/CERI-KRISPK013576/2021	EPI_ISL_2609550		Instituto Nacional de Investigação em Saúde	KRISP, KZN Research Innovation and Sequencing Platform	Morais J et al
hCoV-19/Angola/CERI-KRISP-K013577/2021	EPI_ISL_2492885		Instituto Nacional de Investigação em Saúde	CERI, Centre for Epidemic Response and Innvoation, Stellenbosch University and KRISP, KZN Research Innovation and Sequencing Platform, UKZN.	Morais J et al
hCoV-19/SouthAfrica/VIDA-KRISP-K012974/2020	EPI_ISL_2494752		Vaccines and Infectious Diseases Analytics Research Unit (VIDA)	KRISP, KZN Research Innovation and Sequencing Platform	Baillie Vicky et al
hCoV-19/Angola/CERI-KRISP-K013424/2021	EPI_ISL_2492895		Instituto Nacional de Investigação em Saúde	CERI, Centre for Epidemic Response and Innvoation, Stellenbosch University and KRISP, KZN Research Innovation and Sequencing Platform, UKZN.	Morais J et al
hCoV-19/Angola/CERI-KRISP-K013467/2020	EPI_ISL_2492785		Instituto Nacional de Investigação em Saúde	CERI, Centre for Epidemic Response and Innvoation, Stellenbosch University and KRISP, KZN Research Innovation and Sequencing Platform, UKZN.	Morais J et al
hCoV-19/Qatar/QA-QU_18-8-H10/2021	EPI_ISL_1713817		Ministry of Public Health / Hamad Medical Corporation	Biomedical Research Center (BRC), Qatar University / Qatar Genome Project (QGP)	BRC: Fatiha M. Benslimane et al
hCoV-19/Zambia/SP113/2021	EPI_ISL_6768069		Macha Research Trust	Macha Research Trust	Katowa B et al
hCoV-19/Zambia/ZMB-93772/2021	EPI_ISL_2803632		University of Zambia, School of Veterinary Medicine	UNZAVET and PATH	Mulenga Mwenda-Chimfwembe et al
hCoV-19/SouthSudan/UG570/2021	EPI_ISL_2928017		South Sudan Ministry of Health, WHO South Sudan, MRC/UVRI & LSHTM Uganda Research Unit	MRC/UVRI & LSHTM Uganda Research Unit, South Sudan Ministry of Health, WHO South Sudan	Joseph Francis Wamala et al
hCoV-19/Zambia/ZMB-70145/2020	EPI_ISL_977290		University of Zambia, School of Veterinary Medicine	UNZAVET and PATH	Mulenga Mwenda-Chimfwembe et al
hCoV-19/Lesotho/N4813/2020	EPI_ISL_13037722		National Reference Laboratories	National Institute for Communicable Diseases of the National Health Laboratory Service	Gorova V et al
hCoV-19/Mozambique/MZ-L-IBV-97025357/2021	EPI_ISL_2442118		Centro de Investigação em Saúde de Manhiça (CISM) & ISGlobal, Institut de Salut Global de Barcelona	Instituto de Biomedicina de València - CSIC	Alfredo Mayor et al
hCoV-19/Lesotho/N4820/2020	EPI_ISL_13037729		National Reference Laboratories	National Institute for Communicable Diseases of the National Health Laboratory Service	Gorova V et al
hCoV-19/Mozambique/COV-2297-A1945/2021	EPI_ISL_5822661		Instiuto Nacional de Saude, Mozambique	Forschungszentrum Borstel	Christian Utpatel et al
hCoV-19/Coted-Ivoire/IPCI-cv323/2021	EPI_ISL_10077726		Environment and Health Department, Institut Pasteur of Côte d'Ivoire, Abidjan, Côte d'Ivoire	Molecular Genetics Platform, Institut Pasteur of Côte d'Ivoire, Abidjan, Côte d'Ivoire	Aristide Berenger Ako AKO et al
hCoV-19/China/AP100/2021	EPI_ISL_2779639		State Key Laboratory of Emerging Infectious Diseases, The University of Hong Kong	The University of Hong Kong	Lifeng Li et al
hCoV-19/Jiangsu/JS02/2021	EPI_ISL_16405158		Jiangsu Provincial Center for Disease Control and Prevention	Jiangsu Provincial Center for Disease Control and Prevention	Lunbiao Cui et al
hCoV-19/Shandong/QD-1/2021	EPI_ISL_13499640		Shandong Center for Disease Control and Prevention	Shandong Center for Disease Control and Prevention	Xiaolin Jiang et al
hCoV-19/Philippines/PH-PGC-45949/2021	EPI_ISL_5570609		Qualimed Hospital Sta. Rosa	Philippine Genome Center	Cynthia P. Saloma et al
hCoV-19/Taiwan/1013/2021	EPI_ISL_5854267		Centers for Disease Control, R.O.C. (Taiwan)	Centers for Disease Control, R.O.C. (Taiwan)	Ji-Rong Yang et al B
hCoV-19/Malawi/CERI-KRISP-K015199/2021	EPI_ISL_2492734		National HIV Reference Laboratory, Ministry of Health, Public Health Institute of Malawi	CERI, Centre for Epidemic Response and Innvoation, Stellenbosch University and KRISP, KZN Research Innovation and Sequencing Platform, UKZN.	Mvula B et al
hCoV-19/SouthAfrica/NICD-A112-002-146/2020	EPI_ISL_16078824		National Institute for Communicable Diseases of the National Health Laboratory Service	National Institute for Communicable Diseases of the National Health Laboratory Service	Everatt J et al
hCoV-19/SouthAfrica/UFS-133/2021	EPI_ISL_912484		NHLS Universitas Academic	UFS Virology	PA Bester et al
hCoV-19/Zambia/ZMB-70147/2020	EPI_ISL_977274		University of Zambia, School of Veterinary Medicine	UNZAVET and PATH	Mulenga Mwenda-Chimfwembe et al
hCoV-19/Zambia/ZMB-93775/2021	EPI_ISL_2803646		University of Zambia, School of Veterinary Medicine	UNZAVET and PATH	Mulenga Mwenda-Chimfwembe et al
hCoV-19/SaudiArabia/KFSHRC_008S/2021	EPI_ISL_7570637		Molecular Virology section, department of infection & immunity, KFSHRC	Molecular Virology section, department of infection & immunity, KFSHRC	Fatimah S. Alhamlan et al
hCoV-19/Mozambique/MZ-L-IBV-97025429/2021	EPI_ISL_2442175		Centro de Investigação em Saúde de Manhiça (CISM) & ISGlobal, Institut de Salut Global de Barcelona	Instituto de Biomedicina de València - CSIC	Alfredo Mayor et al
hCoV-19/Tanzania/KIDH-01B04/2021	EPI_ISL_16131913		National Public Health Laboratory	Kibong'oto Infectious Diseases Hospital Laboratory	Shabani Mziray et al
hCoV-19/Pakistan/NIH-B12-S12/2021	EPI_ISL_2757745		Department of Virology	Department of Virology	Massab Umair et al
hCoV-19/SouthKorea/KDCA5465/2021	EPI_ISL_2887378		Division of Emerging Infectious Diseases, Bureau of Infectious Diseases Diagnosis Control, Korea Disease Control and Prevention Agency	Division of Emerging Infectious Diseases, Bureau of Infectious Diseases Diagnosis Control, Korea Disease Control and Prevention Agency	Jeong-Ah Kim et al
hCoV-19/Eswatini/N2780/2020	EPI_ISL_1196005		RSP Clinic	National Institute for Communicable Diseases of the National Health Laboratory Service	Maphalala GP et al
hCoV-19/Eswatini/N2793/2021	EPI_ISL_1196013		Hlathikhulu Government Hospital	National Institute for Communicable Diseases of the National Health Laboratory Service	Maphalala GP et al
hCoV-19/Eswatini/N2787/2020	EPI_ISL_1196009		Nhlangano Health Centre	National Institute for Communicable Diseases of the National Health Laboratory Service	Maphalala GP et al
hCoV-19/Malawi/COM-SEQ8473/2021	EPI_ISL_8889566		Kamuzu University of Health Sciences, College of Medicine, Department of Pathology	Kamuzu University of Health Sciences, College of Medicine, Department of Pathology	Tonney Nyirenda et al
hCoV-19/Malawi/KRISP-K010154/2020	EPI_ISL_1407115		National HIV Reference Laboratory, Ministry of Health, Public Health Institute of Malawi	KRISP, KZN Research Innovation and Sequencing Platform	Mvula B et al
hCoV-19/Rwanda/NRLNAT4113/2021	EPI_ISL_2828496		Nucleic Acid Testing, National Reference Laboratory	GIGA Medical Genomics	Yvan Butera et al
hCoV-19/Eswatini/N4796/2021	EPI_ISL_1827699		Lobamba	National Institute for Communicable Diseases of the National Health Laboratory Service	Maphalala GP et al
hCoV-19/Guangzhou/ZhangHuan/2020	EPI_ISL_2536954		Guangdong Provincial Center for Disease Control and Prevention,The Biological safety level-3 (BSL-3)Laboratory	Guangdong Provincia Center for Disease Control and Prevention,Institute of Pathogenic Microbiology,Respiratory Pathogens Laboratory.	Zhang Huan et al
hCoV-19/mouse/Beijing/MP7/2021	EPI_ISL_16138137		Key Laboratory of Human Diseases Comparative Medicine, Institute of Laboratory Animal Science	Key Laboratory of Human Diseases Comparative Medicine, Institute of Laboratory Animal Science	Qin et al
hCoV-19/Guangdong/GDIPH-GDPCC-05/2021	EPI_ISL_18934693		Guangdong Provincial Institute of Public Health, Guangdong Provincial Institute of Public Health	Guangdong Provincial Institute of Public Health, Guangdong Provincial Institute of Public Health	Zhou et al
hCoV-19/Eswatini/N10449/2021	EPI_ISL_9438987		Nhlangano Health Centre	National Institute for Communicable Diseases of the National Health Laboratory Service	Maphalala G et al
hCoV-19/Kyrgyzstan/NRL-53480/2021	EPI_ISL_13283881		Republican Reference Laboratory, National TB center, Kyrgyzstan	Republican Reference Laboratory, National TB center, Kyrgyzstan	Gulmira Kalmambetova et al
hCoV-19/Seychelles/G38723/2021	EPI_ISL_4880534	OK377351.1	Seychelles Public Health Laboratory	KEMRI-Wellcome Trust Research Programme,Kilifi	Githinji G. et al
hCoV-19/Seychelles/G40372/2021	EPI_ISL_4880536	OK377353.1	Seychelles Public Health Laboratory	KEMRI-Wellcome Trust Research Programme,Kilifi	Githinji G. et al
hCoV-19/Seychelles/SS459/2021	EPI_ISL_4880537	OK377354.1	Seychelles Public Health Laboratory	KEMRI-Wellcome Trust Research Programme,Kilifi	Githinji G. et al
hCoV-19/Singapore/274/2021	EPI_ISL_1312385		National Public Health Laboratory, National Centre for Infectious Diseases	National Public Health Laboratory, National Centre for Infectious Diseases	Tze Minn Mak et al
hCoV-19/SaudiArabia/KFSHRC_0121J/2021	EPI_ISL_6641078		Molecular Virology section, department of infection & immunity, KFSHRC	Molecular Virology section, department of infection & immunity, KFSHRC	Fatimah S. Alhamlan et al
hCoV-19/Madagascar/IPM-62176/2021	EPI_ISL_7722848		Virology Unit, Institut Pasteur de Madagascar	Virology Unit, Institut Pasteur de Madagascar	Christian Ranaivoson et al
hCoV-19/Spain/CT-HUGTiPM011LA8A11/2021	EPI_ISL_1661884		Microbiology Department, Laboratori Clínic Metropolitana Nord. Hospital Universitari Germans Trias i Pujol.	Can Ruti SARS-CoV-2 Sequencing Hub (HUGTiP/IrsiCaixa/IGTP)	Marc Noguera-Julian et al
hCoV-19/Madagascar/IPM-61943/2021	EPI_ISL_7722800		Virology Unit, Institut Pasteur de Madagascar	Virology Unit, Institut Pasteur de Madagascar	Christian Ranaivoson et al
hCoV-19/France/IdF-IPP14988/2021	EPI_ISL_2923209		Labo Analyses Med	National Reference Center for Viruses of Respiratory Infections, Institut Pasteur, Paris	Marion Barbet et al A
hCoV-19/Luxembourg/LNS6131672/2021	EPI_ISL_3148335		Laboratoires d'analyses medicales - Ketterthill	Laboratoire national de sante, Microbiology, Microbial Genomics Platform	Anke Wienecke-Baldacchino et al
hCoV-19/Namibia/CERI-KRISP-K024883_2/2021	EPI_ISL_6506435		Namibia Institute of Pathology LTD	CERI, Centre for Epidemic Response and Innvoation, Stellenbosch University and KRISP, KZN Research Innovation and Sequencing Platform, UKZN.	Iyaloo Constantinus et al
hCoV-19/EquatorialGuinea/78388/2021	EPI_ISL_1700675		Laboratorio de Investigaciones de Baney	Swiss Tropical and Public Health Institute	Salome Hosch et al
hCoV-19/Djibouti/NAMRU3_ET_126/2021	EPI_ISL_3920412	OK018290.1	Naval Medical Research Unit No. 3	Naval Medical Research Center Biological Defense Research Directorate	Catherine E. Arnold et al
hCoV-19/Djibouti/NAMRU3_A175/2021	EPI_ISL_3920396	OK018237.1	Naval Medical Research Unit No. 3	Naval Medical Research Center Biological Defense Research Directorate	Catherine E. Arnold et al
hCoV-19/Uganda/UG019/2020	EPI_ISL_451201		Uganda Virus Research Institute	MRC/UVRI & LSHTM Uganda Research Unit	Dan Lule Bugembe et al (https://dx.doi.org/10.3201/eid2610.202575)
hCoV-19/Oman/520244640/2020	EPI_ISL_1532284		Oman-National Influenza Center	Biotechnology & OMICs Laboratory	Ahmed Al Harrasi et al
hCoV-19/Belgium/ULG-10358/2020	EPI_ISL_540525		Department of Clinical Microbiology	GIGA Medical Genomics	Keith Durkin et al
hCoV-19/Netherlands/DR-RIVM-13027/2021	EPI_ISL_1035753		National Institute for Public Health and the Environment (RIVM)	National Institute for Public Health and the Environment (RIVM)	Adam Meijer et al
hCoV-19/Portugal/PT4377/2021	EPI_ISL_1399487		INSA	Instituto Nacional de Saude (INSA)	Borges et al
hCoV-19/Rwanda/NRLNAT2006/2020	EPI_ISL_960232		Nucleic Acid Testing, National Reference Laboratory	GIGA Medical Genomics	Yvan Butera et al
hCoV-19/Rwanda/AV79004RD/2020	EPI_ISL_1064022		Rwanda National Reference Laboratory	Rwanda National Reference Laboratory	Enatha Mukantwari et al
hCoV-19/Rwanda/NRLNAT2009/2020	EPI_ISL_960228		Nucleic Acid Testing, National Reference Laboratory	GIGA Medical Genomics	Yvan Butera et al
hCoV-19/India/GJ-GBRC624b/2021	EPI_ISL_2001184	MZ325344.1	GMERS, Government Medical College (GMC), Gotri	Gujarat Biotechnology Research Centre	Sonal Sharma et al
hCoV-19/India/GJ-GBRC-377b/2020	EPI_ISL_524736	MT953893.1	Government General Hospital, Jam Khambhaliya, Devbhoomi Dwarka	Gujarat Biotechnology Research Centre	Janvi Raval et al
hCoV-19/Benin/1022/2020	EPI_ISL_476826	MT653075.1	Laboratoire des Fièvres Hémorragiques Virales du Benin	Charité-Universitätsmedizin Berlin	Yadouleton et al (https://www.medrxiv.org/content/10.1101/2020.06.29.20140749v1)
hCoV-19/India/AN-ICMR-NIV-INSACOG-SEQ-PTBR13/2020	EPI_ISL_15038437		ICMR-National Institute of Virology - INSACOG	NIV Influenza	Dr. Varsha Potdar et al
hCoV-19/SriLanka/CDR1885/2020	EPI_ISL_525476		Centre for Dengue Research	Centre for Dengue Research	Chandima Jeewandara et al
hCoV-19/SouthKorea/KDCA8575/2021	EPI_ISL_3544916		Division of Emerging Infectious Diseases, Bureau of Infectious Diseases Diagnosis Control, Korea Disease Control and Prevention Agency	Division of Emerging Infectious Diseases, Bureau of Infectious Diseases Diagnosis Control, Korea Disease Control and Prevention Agency	Ae Kyung Park et al
hCoV-19/SouthKorea/KDCA5261/2021	EPI_ISL_2754711		Division of Emerging Infectious Diseases, Bureau of Infectious Diseases Diagnosis Control, Korea Disease Control and Prevention Agency	Division of Emerging Infectious Diseases, Bureau of Infectious Diseases Diagnosis Control, Korea Disease Control and Prevention Agency	Jeong-Ah Kim et al
hCoV-19/Congo/FCRM-44-A32-07-07/2021	EPI_ISL_3040131		Fondation Congolaise pour la recherche medicale (FCRM), Francine Ntoumi	Fondation Congolaise pour la Recherche Médicale	Mfoutou Mapanguy Claujens Chastel et al
hCoV-19/CentralAfricanRepublic/237/2021	EPI_ISL_2365411		WWF Bayanga field laboratory	Robert Koch Institute	S. Calvignac-Spencer et al
hCoV-19/Guangdong/SYSU-IHV/2020	EPI_ISL_444969		Guangzhou Eighth People's Hospital (Jiahe Sector)	Institute of Human Virology, Zhongshan School of Medicine, Sun Yat-sen University	Junsong Zhang et al
hCoV-19/Suriname/SR-28/2020	EPI_ISL_517639		Academic Hospital Paramaribo	Erasmus Medical Center	Bas Oude Munnink et al
hCoV-19/Suriname/SR-30/2020	EPI_ISL_517641		Academic Hospital Paramaribo	Erasmus Medical Center	Bas Oude Munnink et al
hCoV-19/Suriname/SR-40/2020	EPI_ISL_517651		Academic Hospital Paramaribo	Erasmus Medical Center	Bas Oude Munnink et al
hCoV-19/Suriname/SR-89/2020	EPI_ISL_2502538		Central Laboratory, Bureau of Public Health (BOG) and Academic Hospital Paramaribo	Erasmus Medical Center	Bas B Oude Munnink et al
hCoV-19/Suriname/SR-69/2020	EPI_ISL_517661		Academic Hospital Paramaribo	Erasmus Medical Center	Bas Oude Munnink et al
hCoV-19/Mexico/YUC-InDRE-95/2020	EPI_ISL_861419		Instituto de Diagnostico y Referencia Epidemiologicos (INDRE)	Instituto de Diagnostico y Referencia Epidemiologicos (INDRE)	Fabiola Garces-Ayala et al
hCoV-19/Luxembourg/LNS3257811/2020	EPI_ISL_429773		Laboratoire National de Sante, Microbiology, Virology	Laboratoire National de Sante, Microbiology, Epidemiology and Microbial Genomics	Anke Wienecke-Baldacchino et al
hCoV-19/Senegal/6427/2020	EPI_ISL_486873		Institut Pasteur Dakar	Institut Pasteur de Dakar	Ndongo Dia et al
hCoV-19/India/MH-ACTREC-057/2020	EPI_ISL_699713		Hematopathology Laboratory, ACTREC, TMC	Hematopathology Laboratory, ACTREC, TMC	Hematopathology Laboratory et al
hCoV-19/India/GJ-GBRC170a/2020	EPI_ISL_467031		GMERS Medical College and Hospital, Gandhinagar	Gujarat Biotechnology Research Centre	Bhavesh Modi et al (https://www.biorxiv.org/content/10.1101/2020.07.10.197095v1)
hCoV-19/Cameroon/CV417/2020	EPI_ISL_845550		National Public Health Laboratory, Cameroon	African Centre of Excellence for Genomics of Infectious Diseases (ACEGID), Redeemer's University	Oluniyi P.E. et al
hCoV-19/Morocco/IPM20155760/2020	EPI_ISL_17650193		Institut Pasteur du Maroc, Medical Virology and BSL3 Laboratory	Institut Pasteur du Maroc, Centre de Séquençage Génomique	EL Hamouchi Adil et al
hCoV-19/Guinea/Conakry_IPG14329/2020	EPI_ISL_2245855		Institut Pasteur de Guinée	Institut Pateur de Dakar	Grayo Solene et al
hCoV-19/Shandong/2020C1240537/2020	EPI_ISL_962535		Infectious Disease Control and Prevention Institute	Infectious Disease Control and Prevention Institute	Xiaolin Jiang et al
hCoV-19/Hungary/SRC-00066/2020	EPI_ISL_435403		Virological Research Group, Szentágothai Research Centre	Bioinformatics Research Group, Szentágothai Research Centre	Péter Urbán et al
hCoV-19/Japan/PG-0542/2020	EPI_ISL_480198		Toyama Institute of Health	Pathogen Genomics Center, National Institute of Infectious Diseases	Tsuyoshi Sekizuka et al A (https://www.medrxiv.org/content/10.1101/2020.07.01.20143958v1)
hCoV-19/Senegal/1821336/2020	EPI_ISL_8525919		Institut Pasteur de Dakar	Institut Pasteur de Dakar	Diallo Amadou et al
hCoV-19/Senegal/91093/2020	EPI_ISL_8525833		Institut Pasteur de Dakar	Institut Pasteur de Dakar	Diallo Amadou et al
hCoV-19/Gambia/23736/2020	EPI_ISL_1234531		MRCG at LSHTM Genomics lab	MRCG at LSHTM Genomics lab	Abdul Karim sesay et al
hCoV-19/Gambia/GC192583/2020	EPI_ISL_561119		MRCG at LSHTM Genomics lab	MRCG at LSHTM Genomics lab	Abdul Karim sesay et al
hCoV-19/Mexico/YUC-InDRE_33/2020	EPI_ISL_493348		Instituto de Diagnostico y Referencia Epidemiologicos (INDRE)	Instituto de Diagnostico y Referencia Epidemiologicos (INDRE)	Ernesto Ramirez-Gonzalez et al
hCoV-19/Qatar/QA-WCMQ_FD17438193/2020	EPI_ISL_1714186		Ministry of Public Health / Hamad Medical Corporation	Weill Cornell Medical College - Qatar (WCM-Q), Genomics Core Laboratory / Qatar Genome Project (QGP)	WCMQ: Ayeda A. Ahmed et al
hCoV-19/Morocco/IPM2037181/2020	EPI_ISL_17650163		Institut Pasteur du Maroc, Medical Virology and BSL3 Laboratory	Institut Pasteur du Maroc, Centre de Séquençage Génomique	EL Hamouchi Adil et al
hCoV-19/Guatemala/ASI1119/2020	EPI_ISL_5926980		Laboratorio Nacional de Salud	Asociación de Salud Integral / Clínica Familiar "Luis Ángel García"	Eduardo Arathon et al
hCoV-19/Colombia/DC-INS-027/2020	EPI_ISL_526969		Instituto Nacional de Salud, Bogotá, Colombia	Instituto Nacional de Salud, Bogotá, Colombia	Katherine Laiton-Donato et al
hCoV-19/USA/TX-HMH-MCoV-12293/2020	EPI_ISL_790285		Houston Methodist Hospital	Houston Methodist Hospital	S. Wesley Long et al
hCoV-19/Morocco/CP17545-INH/2020	EPI_ISL_18210325		NIC at National Institute of Hygiene (NIH)	National Institute of Hygiene	Hassan Ihazmade et al
hCoV-19/EquatorialGuinea/3823/2020	EPI_ISL_648333		Laboratorio de Investigaciones de Baney	University Hospital Basel, Clinical Bacteriology	Carlos Cortes et al
hCoV-19/Morocco/CP19147-INH/2020	EPI_ISL_18210328		NIC at National Institute of Hygiene (NIH)	National Institute of Hygiene	Hassan Ihazmade et al
hCoV-19/Romania/SC04741/2020	EPI_ISL_5917804		Medical Genetics Laboratory, Regional Centre of Medical Genetics, Emergency County Hospital Craiova	Medical Genetics Laboratory, Regional Centre of Medical Genetics, Emergency County Hospital Craiova	Anca-Lelia (Riza) Costache et al
hCoV-19/Romania/DJ38004/2020	EPI_ISL_6194022		Medical Genetics Laboratory, Regional Centre of Medical Genetics, Emergency County Hospital Craiova	Medical Genetics Laboratory, Regional Centre of Medical Genetics, Emergency County Hospital Craiova	Anca-Lelia (Riza) Costache et al
hCoV-19/Romania/DJ52080/2020	EPI_ISL_6436566		Medical Genetics Laboratory, Regional Centre of Medical Genetics, Emergency County Hospital Craiova	Medical Genetics Laboratory, Regional Centre of Medical Genetics, Emergency County Hospital Craiova	Anca-Lelia (Riza) Costache et al
hCoV-19/Romania/DJ44415/2020	EPI_ISL_6710202		Medical Genetics Laboratory, Regional Centre of Medical Genetics, Emergency County Hospital Craiova	Medical Genetics Laboratory, Regional Centre of Medical Genetics, Emergency County Hospital Craiova	Anca-Lelia (Riza) Costache et al
hCoV-19/Italy/EMR-UA-02_00187/2020	EPI_ISL_5736617		Centro di riferimento regionale per le emergenze microbiologiche (CRREM)	Laboratory of Medical Microbiology, University of Antwerp	Mathias Smet et al
hCoV-19/Greece/146389/2020	EPI_ISL_2302043		Department of Microbiology, AHEPA University Hospital	Greek Genome Center, Biomedical Research Foundation of the Academy of Athens (BRFAA)	Emmanouil Athanasiadis et al
hCoV-19/Lebanon/QIB-13/2020	EPI_ISL_3343227	OU607095.1	National Influenza Center	Quadram Institute Bioscience	Georgi Merhi et al
hCoV-19/Austria/CeMM4883/2021	EPI_ISL_11229731		ILV Kärnten	Bergthaler laboratory, CeMM Research Center for Molecular Medicine of the Austrian Academy of Sciences	Lukas Endler et al
hCoV-19/Lithuania/VULSK-397/2020	EPI_ISL_914886		Vilnius university hospital Santaros Klinikos, Center of Laboratory Medicine	Vilnius University Hospital Santaros Klinikos	Ingrida Olendraite et al
hCoV-19/Iceland/4100/2020	EPI_ISL_827796	OU165224.1	deCODE genetics	deCODE genetics	Daniel F Gudbjartsson et al B
hCoV-19/Slovenia/4990/2021	EPI_ISL_2465316		Institute of Microbiology and Immunology, Faculty of Medicine, University of Ljubljana	Institute of Microbiology and Immunology, Faculty of Medicine, University of Ljubljana	Alen Suljič et al
hCoV-19/Slovenia/35182/2021	EPI_ISL_2465409		Institute of Microbiology and Immunology, Faculty of Medicine, University of Ljubljana	Institute of Microbiology and Immunology, Faculty of Medicine, University of Ljubljana	Alen Suljič et al
hCoV-19/Liechtenstein/UHB-4168696501/2020	EPI_ISL_1233663		Labormedizinisches Zentrum Dr Risch	Clinical Bacteriology	Tim Roloff et al
hCoV-19/Kosovo/ChVir23111/2021	EPI_ISL_1027652		Department of Microbiology, National Institute for Public Health of Kosova	Charité Universitätsmedizin Berlin, Institut für Virologie	Victor M Corman et al
hCoV-19/HongKong/CUHK-NC1683/2020	EPI_ISL_3065981		Department of Microbiology	Department of Microbiology	Zigui Chen et al
hCoV-19/SouthAfrica/NHLS-UCT-GS-0421/2020	EPI_ISL_10815274	ON055794.1	Victoria Hospital wc VHW	NHLS/UCT	Arash Iranzadeh et al
hCoV-19/USA/AZ-CDC-4063448-001/2020	EPI_ISL_1626888	MW958154.1	WI State Laboratory of Hygiene	Genomics and Discovery, Respiratory Viruses Branch, Division of Viral Diseases, Centers for Disease Control and Prevention	Jing Zhang et al
hCoV-19/USA/MS-UT-1750/2020	EPI_ISL_1009195		American Esoteric Laboratories	Colleen B. Jonsson	Mariah K. Taylor et al
hCoV-19/Serbia/Belgrade-2950122912/2020	EPI_ISL_1017681		Institute of Virology, Vaccines and Sera ''Torlak''	Institute of microbiology and Immunology, Faculty of Medicine, University of Belgrade	Knezevic et al
hCoV-19/USA/AL-HGSC-JFWK/2020	EPI_ISL_883687	MW930539.1	Eurofins Diatherix	Hudsonalpha Genome Sequencing Center	Jane Grimwood et al
hCoV-19/Aruba/AW-RIVM-10392/2020	EPI_ISL_636518		National Institute for Public Health and the Environment (RIVM)	National Institute for Public Health and the Environment (RIVM)	Adam Meijer et al
hCoV-19/Curacao/CW-RIVM-21703/2020	EPI_ISL_1014579		National Institute for Public Health and the Environment (RIVM)	National Institute for Public Health and the Environment (RIVM)	Adam Meijer et al
hCoV-19/Aruba/AW-RIVM-11761/2021	EPI_ISL_1013807		National Institute for Public Health and the Environment (RIVM)	National Institute for Public Health and the Environment (RIVM)	Adam Meijer et al
hCoV-19/USA/AZ-ASU76467/2020	EPI_ISL_13065135		Arizona State University	Arizona State University	Steven C. Holland et al
hCoV-19/Haiti/56310583/2020	EPI_ISL_14186976		LABORATOIRE NATIONAL DE SANTÉ PUBLIQUE	Laboratory of Parasitic Diseases, Systems Genomics Section, National Institute of Allergy and Infectious Diseases, National Institutes of Health	Samson Marseille et al
hCoV-19/USA/HI-H200471/2020	EPI_ISL_753014		State Laboratories Division, Hawaii State Department of Health	State Laboratories Division, Hawaii State Department of Health	Pamela O'Brien et al
hCoV-19/Lebanon/ML19_S55/2020	EPI_ISL_12470090		Rafik Hariri University Hospital	Khazen Lab	Rola Husni et al
hCoV-19/Lebanon/CMUL-109/2020	EPI_ISL_13526928		Laboratoire Microbiologie Santé et Environnement (LMSE), Lebanese University	Bioinformatics Laboratory / LNCC	Dalal Nour et al
hCoV-19/Lebanon/CMUL-168/2020	EPI_ISL_13526984		Laboratoire Microbiologie Santé et Environnement (LMSE), Lebanese University	Bioinformatics Laboratory / LNCC	Dalal Nour et al
hCoV-19/Lebanon/CMUL-181/2020	EPI_ISL_13526996		Laboratoire Microbiologie Santé et Environnement (LMSE), Lebanese University	Bioinformatics Laboratory / LNCC	Dalal Nour et al
hCoV-19/Lebanon/CMUL-149/2020	EPI_ISL_13526965		Laboratoire Microbiologie Santé et Environnement (LMSE), Lebanese University	Bioinformatics Laboratory / LNCC	Dalal Nour et al
hCoV-19/Lebanon/CMUL-153/2020	EPI_ISL_13526969		Laboratoire Microbiologie Santé et Environnement (LMSE), Lebanese University	Bioinformatics Laboratory / LNCC	Dalal Nour et al
hCoV-19/Morocco/6893/2020	EPI_ISL_459971		Institut Pasteur du Maroc	Institut Pasteur du Maroc	Marion Barbet et al B (https://dx.doi.org/10.1101/2020.06.23.165902)
hCoV-19/SaudiArabia/KAUST-JEDDAH538/2020	EPI_ISL_512951	OU996007.1	Pathogen Genomics Lab King Abdullah University of Science and Technology(KAUST)	Pathogen Genomics Lab King Abdullah University of Science and Technology(KAUST)	Sara Mfarrej et al
hCoV-19/Ecuador/USFQ-020/2020	EPI_ISL_471267		Hospital IESS Babahoyo	Institute of Microbiology, Universidad San Francisco de Quito	Sully Márquez et al
hCoV-19/Panama/GMI-PA392814/2020	EPI_ISL_1225483		Gorgas Memorial Laboratory of Health Studies	Gorgas Memorial Laboratory of Health Studies	Yamilka Diaz et al
hCoV-19/Nigeria/ISTH-E0199/2020	EPI_ISL_14205937		Irrua Specialist Teaching Hospital, ISTH	"Irrua Specialist Teaching Hospital, ISTH, and the Bernhard Nocht Institute for Tropical Medicine, BNITM"	"Sylvanus Okogbenin et al
hCoV-19/India/OR-ICMR-NIV-INSACOG-SEQ-996/2020	EPI_ISL_15038521		ICMR-National Institute of Virology - INSACOG	NIV Influenza	Dr. Varsha Potdar et al
hCoV-19/Ukraine/UA-RIVM-21881/2020	EPI_ISL_3253267		National Institute for Public Health and the Environment (RIVM)	National Institute for Public Health and the Environment (RIVM)	Adam Meijer et al
hCoV-19/Turkey/HSGM-B11140/2021	EPI_ISL_2158047		Ministry of Health Turkey	Ministry of Health Turkey	Fatma Bayrakdar et al
hCoV-19/Spain/MD-ISCIII-2014936/2020	EPI_ISL_871993		Hospital Clínico San Carlos	Instituto de Salud Carlos III	Iglesias-Caballero et al
hCoV-19/Spain/MD-ISCIII-2014662/2020	EPI_ISL_691717		Hospital Clínico San Carlos	Instituto de Salud Carlos III	Iglesias-Caballero et al
hCoV-19/Tunisia/M2355/2020	EPI_ISL_11172666		Laboratory of Clinical Virology, Institut Pasteur de Tunis	Laboratory of Clinical Virology, Institut Pasteur de Tunis	Haifa Jmel et al
hCoV-19/Romania/SV_SJU_26261/2020	EPI_ISL_6640779		Molecular Biology Lab, Suceava County Emergency Hospital	Stefan cel Mare University Metagenomics Lab	Lobiuc Andrei et al
hCoV-19/Vietnam/PY-56/2020	EPI_ISL_17373283		CDC Phú Yên, Vietnam	Department of Microbiology and Immunology, Pasteur Institute in Nha Trang	Trinh Hoang Long et al
hCoV-19/Germany/BY-MVP-000001177/2020	EPI_ISL_1751462		Max von Pettenkofer Institute, Virology, National Reference Center for Retroviruses, LMU Munich	Laboratory for Functional Genome Analysis; Dept. Genomics; Gene Center of the LMU Munich	Max Muenchhoff et al
hCoV-19/Spain/CT-IBV-98014717/2021	EPI_ISL_1194627		Departamento de Microbiología, CDB, Hospital Clínic, Barcelona	SeqCOVID-SPAIN consortium/IBV(CSIC)	Andrea Vergara et al
hCoV-19/Belgium/rega-0804719/2020	EPI_ISL_734906		UZ Leuven, National Reference Laboratory for Coronaviruses, Laboratory Medicine, Leuven, Belgium	KU Leuven, Rega Institute, Clinical and Epidemiological Virology	Tony Wawina-Bokalanga et al
hCoV-19/Gibraltar/204462891/2020	EPI_ISL_615056		Microbiology, Department of Pathology, St. Bernard's Hospital, Gibraltar Health Authority	Respiratory Virus Unit, Microbiology Services Colindale, Public Health England	PHE Covid Sequencing Team et al
hCoV-19/Norway/3377/2020	EPI_ISL_3801249		Vestfold Hospital, Toensberg Department of Microbiology	Norwegian Institute of Public Health, Department of Virology	Kathrine Stene-Johansen et al
hCoV-19/Latvia/126/2020	EPI_ISL_534215		E. Gulbja Laboratorija	Latvian Biomedical Research and Study Centre	Ivars Silamiķelis et al
hCoV-19/Turkey/HSGM-1196/2020	EPI_ISL_812779		Ministry of Health Turkey	Ministry of Health Turkey	Fatma Bayrakdar et al
hCoV-19/Spain/GA-EPI-HULA-921/2020	EPI_ISL_18630263		Servicio de Microbiología. Hospital Lucus Augusti	CINBIO / EPICOVIGAL Consortium	María del Pilar Gallego on behalf of EPICOVIGAL Consortium et al
hCoV-19/Spain/GA-EPI-CHUVI-769/2020	EPI_ISL_18630490		Microbiology Department. Complexo Hospitalario Universitario de Vigo	CiMUS / EPICOVIGAL Consortium	María del Pilar Gallego on behalf of EPICOVIGAL Consortium et al
hCoV-19/Spain/MD-IBV-99008678/2020	EPI_ISL_654233		Hospital General Universitario Gregorio Marañón	SeqCOVID-SPAIN consortium/IBV(CSIC)	Darío García de Viedma et al
hCoV-19/Netherlands/LI-MUMC-360/2021	EPI_ISL_965633		Dutch COVID-19 response team	Medical Microbiology, Maastricht University Medical Centre	Jozef Dingemans* et al
hCoV-19/Ireland/D-NVRL-20IRL77557/2020	EPI_ISL_732399		National Virus Reference Laboratory	National Virus Reference Laboratory	Michael Carr et al
hCoV-19/Thailand/Chonburi-SQ-LN0002/2020	EPI_ISL_708804		Regional medical sciences center 6 chonburi	National Institute of Health, Department of Medical Sciences, Ministry of Public Health, Thailand	Pilailuk Okada et al
hCoV-19/Thailand/A21942/2020	EPI_ISL_3892157		Port Health and Quarantine, Suvarnabhumi Airport	Thai Red Cross Emerging Infectious Diseases Clinical Center and Faculty of Medicine, Chulalongkorn University	Rome Buathong et al
hCoV-19/Cyprus/BMVUCY536/2020	EPI_ISL_7210724		NIPD Genetics Limited	Laboratory of Biotechnology and Molecular Virology, University of Cyprus	Leondios G. Kostrikis et al.
hCoV-19/Turkey/HSGM-B10310/2021	EPI_ISL_2158060		Ministry of Health Turkey	Ministry of Health Turkey	Fatma Bayrakdar et al
hCoV-19/Latvia/299/2021	EPI_ISL_961836		Centrālā Laboratorija	Latvian Biomedical Research and Study Centre	Janis Pjalkovskis et al
hCoV-19/India/AS-CVD-34936/2020	EPI_ISL_4192891		INSACOG-Assam	National Institute of Biomedical Genomics – INSACOG	Arindam Maitra et al A
hCoV-19/India/GA-IGIB-GSEQ_2651/2021	EPI_ISL_2879601		INSACOG Surveillance	INSACOG at CSIR Institute of Genomics and Integrative Biology	INSACOG et al
hCoV-19/India/TG-RFCH00300_CIB0710/2021	EPI_ISL_6696835		Osmania Medical College	CSIR-Centre for Cellular and Molecular Biology	Lamuk Zaveri et al
hCoV-19/India/WB-1931501069320/2021	EPI_ISL_2503820		INSACOG-WB	National Institute of Biomedical Genomics – INSACOG	Arindam Maitra et al A
hCoV-19/India/TG-CDFD-Xi44/2021	EPI_ISL_5053395		Centre for DNA Fingerprinting and Diagnostics	CDFD-INSACOG	Murali Bashyam et al
hCoV-19/India/TG-CCMB-CIA5219/2021	EPI_ISL_2775048		CSIR-Centre for Cellular and Molecular Biology	CSIR-Centre for Cellular and Molecular Biology-INSACOG	Priya Nurkurthy et al
hCoV-19/Singapore/1214/2021	EPI_ISL_2508815		National Public Health Laboratory, National Centre for Infectious Diseases	National Public Health Laboratory, National Centre for Infectious Diseases	Tze Minn Mak et al
hCoV-19/India/un-1_31/2021	EPI_ISL_15590992		Infection &amp; Immunity, University College London	Infection &amp; Immunity, University College London	Mlcochova et al
hCoV-19/India/ML-CCMB-CIA3186/2021	EPI_ISL_2660865		PASTEUR MOLECULAR LABORATORY - INSACOG MEGHALAYA	CSIR-Centre for Cellular and Molecular Biology-INSACOG	R. Lyngdoh et al
hCoV-19/Guangdong/6486/2021	EPI_ISL_16138273		GDCDC&amp;GDIPH, Guangdong Provincial Center for Diseases Control and Prevention	GDCDC&amp;GDIPH, Guangdong Provincial Center for Diseases Control and Prevention	Li et al
hCoV-19/Guangdong/5648/2021	EPI_ISL_16138237		GDCDC&amp;GDIPH, Guangdong Provincial Center for Diseases Control and Prevention	GDCDC&amp;GDIPH, Guangdong Provincial Center for Diseases Control and Prevention	Li et al
hCoV-19/Maldives/MAV28931/2021	EPI_ISL_3275166		AA. Rasdhoo	Indira Gandhi Memorial Hospital	Dr. Milza Abdul Muhsin et al
hCoV-19/Chongqing/210052/2021	EPI_ISL_1970349		Chongqing International Travel Health Care Center	Chongqing Municipal Center for Disease Control and Prevention	Sheng Ye et al
hCoV-19/India/MZ-INSACOG-1526100785782/2021	EPI_ISL_8661346		INSACOG-Mizoram	National Institute of Biomedical Genomics – INSACOG	Arindam Maitra et al A
hCoV-19/India/MZ-1526100276803/2021	EPI_ISL_3189471		INSACOG-Mizoram	National Institute of Biomedical Genomics – INSACOG	Arindam Maitra et al A
hCoV-19/India/MZ-INSACOG-1526100306322/2021	EPI_ISL_4312501		INSACOG-Mizoram	National Institute of Biomedical Genomics – INSACOG	Arindam Maitra et al A
hCoV-19/India/MZ-INSACOG-1526100339464/2021	EPI_ISL_4313068		INSACOG-Mizoram	National Institute of Biomedical Genomics – INSACOG	Arindam Maitra et al A
hCoV-19/India/CT-ILSGS04068/2021	EPI_ISL_3015521		Pt. Jawahar Lal Nehru Memorial Medical College, Raipur	Institute of Life Sciences - INSACOG	Sunil K. Raghav et al
hCoV-19/India/MH-RFIP03416/2021	EPI_ISL_6144450		Genepath, Pune	RF-IISER Pune	Krishanpal Karmodiya et al
hCoV-19/Mexico/BCN-SEARCH-104125/2021	EPI_ISL_3215991		Genomica Lab Molecular, Mexico	Andersen lab at Scripps Research	SEARCH Alliance San Diego with Jonathan Gonzalez Garcia et al
hCoV-19/India/CH-NCDC-4509141/2021	EPI_ISL_4460783		National Centre for Disease Control (NCDC) Biotechnology Division, Delhi - INSACOG	NCDC Delhi, Biotechnology Division -INSACOG	Kalaiarasan Ponnusamy et al
hCoV-19/India/KL-GENESCOV04192/2021	EPI_ISL_7221979		INSACOG-IGIB and Kerala State SARS-COV-2 Genome Surveillance Programme (GENESCOV2)	INSACOG and GENESCOV2 at CSIR Institute of Genomics and Integrative Biology	INSACOG-IGIB et al
hCoV-19/India/TN-32548_S299_R1_001/2021	EPI_ISL_3265248		JIPMER Puducherry	inStem NCBS – INSACOG	Uma Ramakrishnan Dasaradhi Palakodeti Aswin SaiNarain et al
hCoV-19/Taiwan/16164/2021	EPI_ISL_16544814		Centers for Disease Control, R.O.C. (Taiwan)	Centers for Disease Control, R.O.C. (Taiwan)	Yu-Chi Lin et al
hCoV-19/India/TG-CDFD-102994/2021	EPI_ISL_3242273		Osmania Medical College	CDFD-INSACOG	Murali Bashyam et al
hCoV-19/India/AP-CCMB-CIA7951/2021	EPI_ISL_4545929		AP SSO	CSIR-Centre for Cellular and Molecular Biology - INSACOG	Sumedha Avadhanula et al
hCoV-19/Zhejiang/zhoushan37/2021	EPI_ISL_1911197		Zhejiang Provincial Center for Disease Control and Prevention Zhoushan Center for Disease Prevention and Contol	Zhejiang Province Center of Disease Control and prevention	Yanjun Zhang et al
hCoV-19/Mongolia/UB-373297/2021	EPI_ISL_9910921		National Center for Communicable Diseases (NCCD) National Influenza Center	National Center for Communicable Diseases (NCCD) National Influenza Center	Naranzul Tsedenbal et al
hCoV-19/India/MN-IBSD-IE-P2-239/2021	EPI_ISL_11803986		Babina Diagnostics	INSACOG-IBSD Manipur	Dr. Nanaocha Sharma et al
hCoV-19/India/AN-ICMR-NIV-INSACOG-GSEQ-4941/2021	EPI_ISL_3532972		ICMR-National Institute of Virology - INSACOG	NIV Influenza	Potdar et al B
hCoV-19/India/LEH-NCDC-2709182/2021	EPI_ISL_2461995		National Centre for Disease Control (NCDC) Biotechnology Division, Delhi	NCDC Delhi, Biotechnology Division INSACOG	Kalaiarasan Ponnusamy et al
hCoV-19/India/OR-ILSGS03220/2021	EPI_ISL_3008124		District Headquarter Hospital, Baripada	Institute of Life Sciences - INSACOG	Sunil K. Raghav et al
hCoV-19/Bangladesh/IEDCR-OIS-0079/2021	EPI_ISL_2284894	MZ377113.1	Institute of Epidemiology, Disease Control and Research (IEDCR)	IEDCR-ideSHi-icddr,b	Hassan Afrad et al
hCoV-19/India/WB-267174/2021	EPI_ISL_7210872		ICMR-National Institute of Cholera and Enteric Diseases	DBT-National Institute Of Biomedical Genomics	Arindam Maitra et al A
hCoV-19/Bangladesh/icddrb-GSB14-010/2021	EPI_ISL_3762673		Shaheed Ziaur Rahman Medical College, Bogra	Virology Laboratory, International Centre for Diarrhoeal Disease Research, Bangladesh (ICDDR,B)	Mojnu Miah et al
hCoV-19/India/CG-AIIMS-Raipur-L-936/2021	EPI_ISL_2307108		State Virus Research and Diagnostic Laboratory (VRDL), AIIMS Raipur	State Virus Research and Diagnostic Laboratory (VRDL), AIIMS Raipur	Pushpendra Singh et al
hCoV-19/India/SK-58543/2021	EPI_ISL_3019004		INSACOG-Sikkim	National Institute of Biomedical Genomics – INSACOG	Arindam Maitra et al A
hCoV-19/India/TR-373860489/2021	EPI_ISL_3982873		INSACOG-Tripura	National Institute of Biomedical Genomics – INSACOG	Arindam Maitra et al A
hCoV-19/Yunnan/RLD156/2021	EPI_ISL_13008919		Department of Acute Infectious Diseases Control and Prevention, Yunnan Provincial Center for Disease Control and Prevention	Department of Acute Infectious Diseases Control and Prevention, Yunnan Provincial Center for Disease Control and Prevention	Meiling Zhang et al
hCoV-19/India/DH-ICMR-NIV-INSACOG-GSEQ-5420/2021	EPI_ISL_4950426		ICMR-National Institute of Virology - INSACOG	NIV Influenza	Potdar et al B
hCoV-19/Hangzhou/ZJU-12/2021	EPI_ISL_3127444		State Key Laboratory for Diagnosis and Treatment of Infectious Diseases, National Clinical Research Center for Infectious Diseases, First Affiliated Hospital, Zhejiang University School of Medicine, Hangzhou, China. 310003	State Key Laboratory for Diagnosis and Treatment of Infectious Diseases, National Clinical Research Center for Infectious Diseases, First Affiliated Hospital, Zhejiang University School of Medicine, Hangzhou, China. 310003	Hangping Yao et al
hCoV-19/India/MH-NCDC-2909301/2021	EPI_ISL_2955867		National Centre for Disease Control (NCDC) Biotechnology Division, Delhi	NCDC Delhi, Biotechnology Division INSACOG	Priyanka Singh et al
hCoV-19/India/HR-IGIB-60823/2021	EPI_ISL_2880515		INSACOG Surveillance	INSACOG at CSIR Institute of Genomics and Integrative Biology	INSACOG et al
hCoV-19/Yunnan/YN-11/2021	EPI_ISL_2840857		Department of Acute Infectious Diseases Control and Prevention, Yunnan Provincial Center for Disease Control and Prevention	Department of Acute Infectious Diseases Control and Prevention, Yunnan Provincial Center for Disease Control and Prevention	Meiling Zhang et al
hCoV-19/Togo/BL21_C15396/2021	EPI_ISL_12521506		LNR/CHU-SO	Unité Mixte Internationale TransVIHMI (UMI 233 IRD – U1175 INSERM - Université de Montpellier) IRD (Institut de recherche pour le développement)	A.S. COMLAN et al
hCoV-19/India/JK-NCDC-45098/2021	EPI_ISL_4460837		National Centre for Disease Control (NCDC) Biotechnology Division, Delhi - INSACOG	NCDC Delhi, Biotechnology Division -INSACOG	Kalaiarasan Ponnusamy et al
hCoV-19/Congo/FCRM-47-A16-03-07/2021	EPI_ISL_3040134		Fondation Congolaise pour la recherche medicale (FCRM), Francine Ntoumi	Fondation Congolaise pour la Recherche Médicale	Mfoutou Mapanguy Claujens Chastel et al
hCoV-19/SierraLeone/SL39/2021	EPI_ISL_15283168		State Key Laboratory of Pathogen and Biosecurity, Beijing Institute of Microbiology and Epidemiology	State Key Laboratory of Pathogen and Biosecurity, Beijing Institute of Microbiology and Epidemiology	Wurie et al
hCoV-19/SierraLeone/CPHRL-092/2021	EPI_ISL_4755975		China P3 Laboratory	Central Public Health Reference Laboratory	Allan K.O. Campbell et al
hCoV-19/Thailand/DMSc-02753/2021	EPI_ISL_5065386		Plublic Health Center 29 Chuang Nuknet	Division of Genomic Medicine and Innovation support,Department of Medical Sciences, Ministry of Public Health, Thailand	Surakameth Mahasirimongkol et al
hCoV-19/Thailand/Chanthaburi_SEQ18381/2021	EPI_ISL_5446199		Regional Medical Sciences Center 6 Chonburi	National Institute of Health, Department of Medical Sciences, Ministry of Public Health, Thailand	Pilailuk Okada et al
hCoV-19/Cambodia/892332/2021	EPI_ISL_8067578		Virology Unit, Institut Pasteur du Cambodge	Virology Unit, Institut Pasteur du Cambodge	Leakhena Pum et al
hCoV-19/Cambodia/838346/2021	EPI_ISL_5802954		Virology Unit, Institut Pasteur du Cambodge	Virology Unit, Institut Pasteur du Cambodge	Leakhena Pum et al
hCoV-19/Cambodia/843207/2021	EPI_ISL_5802988		Virology Unit, Institut Pasteur du Cambodge	Virology Unit, Institut Pasteur du Cambodge	Leakhena Pum et al
hCoV-19/Cambodia/22004181/2022	EPI_ISL_13985253		National Institute of Public Health	National Institute of Public Health	Chhorvann CHHEA et al
hCoV-19/Cambodia/f1105053/2021	EPI_ISL_6227879		Virology Unit, Institut Pasteur du Cambodge	Virology Unit, Institut Pasteur du Cambodge	Leakhena Pum et al
hCoV-19/Yunnan/RLD124/2021	EPI_ISL_13008904		Department of Acute Infectious Diseases Control and Prevention, Yunnan Provincial Center for Disease Control and Prevention	Department of Acute Infectious Diseases Control and Prevention, Yunnan Provincial Center for Disease Control and Prevention	Meiling Zhang et al
hCoV-19/Yunnan/RLD105/2021	EPI_ISL_13008884		Department of Acute Infectious Diseases Control and Prevention, Yunnan Provincial Center for Disease Control and Prevention	Department of Acute Infectious Diseases Control and Prevention, Yunnan Provincial Center for Disease Control and Prevention	Meiling Zhang et al
hCoV-19/Thailand/TUC-L21-20040/2021	EPI_ISL_5106617		Mae Sot General Hospital	Thailand MOPH - U.S. CDC Collaboration (TUC)	Thidathip Wongsurawat et al
hCoV-19/Shanxi/IVDC-579/2022	EPI_ISL_11905844		Shanxi Center for Disease Control and Prevention	National Institute for Viral Disease Control and Prevention, China CDC	Binzhi Ren et al
hCoV-19/Beijing/BJCDC-112/2022	EPI_ISL_13858872		Beijing Center for Disease Control and Prevention	Beijing Center for Disease Control and Prevention	Yang Pan et al
hCoV-19/India/GJ-INSACOG-GBRC1309/2021	EPI_ISL_3161864		GMERS Medical College, Valsad	Gujarat Biotechnology Research Centre	Twinkle Soni et al
hCoV-19/SierraLeone/SL38/2021	EPI_ISL_15283167		State Key Laboratory of Pathogen and Biosecurity, Beijing Institute of Microbiology and Epidemiology	State Key Laboratory of Pathogen and Biosecurity, Beijing Institute of Microbiology and Epidemiology	Wurie et al
hCoV-19/India/GJ-INSACOG-GBRC2572/2021	EPI_ISL_6181391		Neuberg Supratech Reference Laboratory, Surat	Gujarat Biotechnology Research Centre	Nitin Savaliya et al
hCoV-19/India/DH-ICMR-NIV-INSACOG-GSEQ-4573/2021	EPI_ISL_2966187		ICMR-National Institute of Virology - INSACOG	NIV Influenza	Potdar et al B
hCoV-19/India/HR-IGIB-606700431077/2021	EPI_ISL_4126180		INSACOG Surveillance	INSACOG at CSIR Institute of Genomics and Integrative Biology	INSACOG et al
hCoV-19/India/MN-1425500077457/2021	EPI_ISL_3021890		INSACOG-MANIPUR	National Institute of Biomedical Genomics – INSACOG	Arindam Maitra et al A
hCoV-19/India/SK-1122500046961/2021	EPI_ISL_2151096		INSACOG-Sikkim	National Institute of Biomedical Genomics – INSACOG	Arindam Maitra et al A
hCoV-19/India/GJ-ICMR-NIV-INSACOG-GSEQ-5365/2021	EPI_ISL_3982572		ICMR-National Institute of Virology - INSACOG	NIV Influenza	Potdar et al B
hCoV-19/Indonesia/SN-EIJK-UNSRAT-028/2021	EPI_ISL_8258170		RS Awaloei	Eijkman Research Center for Molecular Biology, National Research and Innovation Agency; RS Awaloei; RSUP Prof. Dr. R. Kandou Manado	Lidwina Priliani et al
hCoV-19/China/GMU-GX-001/2021	EPI_ISL_17959241		Guangxi Medical University	Guangxi Medical University	Liao et al
hCoV-19/Brunei/15112/2021	EPI_ISL_8172223		National Virology Reference Laboratory	Microbial Genomic Services	Zainun Zaini et al
hCoV-19/Coted-Ivoire/347325-cv025/2021	EPI_ISL_9888101		Environment and Health Department, Institut Pasteur of Côte d'Ivoire, Abidjan, Côte d'Ivoire	Molecular Genetics Platform, Institut Pasteur of Côte d'Ivoire, Abidjan, Côte d'Ivoire	Aristide Berenger Ako AKO et al
hCoV-19/SierraLeone/CPHRL-22/2021	EPI_ISL_4635451		Connaught Hospital Laboratory	Central Public Health Reference Laboratory	Doris Harding et al
hCoV-19/Bahrain/342314242/2021	EPI_ISL_3462101	MZ620546.1	Communicable Disease Laboratory, Public Health Directorate	Communicable Disease Laboratory, Public Health Directorate	Alwasti et al
hCoV-19/UnitedArabEmirates/BTC-7699/2021	EPI_ISL_16804944		Khalifa University Center for Biotechnology	Khalifa University Center for Biotechnology	AlSafar et al.
hCoV-19/Mexico/DUR-CABANA-MX-UGA-IMSS_ITV_UBA_UCR_UdA_UPC-3311/2021	EPI_ISL_7812952		Instituto Mexicano del Seguro Social (IMSS)	CABANA: Unidad de Genómica Avanzada del Centro de Investigación y de Estudios Avanzados (UGA-LANGEBIO, CINVESTAV)	Hebleen Brenes et al
hCoV-19/Djibouti/NAMRU3_SOTFEA_46/2021	EPI_ISL_6693798	OL640834.1	Naval Medical Research Unit No. 3	Naval Medical Research Center Biological Defense Research Directorate	Catherine E. Arnold et al
hCoV-19/India/AS-NEIST-IGIB-FIND-R32-CID1200/2021	EPI_ISL_14242801		JMCH, Jorhat	Centre for Infectious Diseases, CSIR-NEIST	Emon Kalyan et al
hCoV-19/India/HP-NCDC-2809166/2021	EPI_ISL_2460991		National Centre for Disease Control (NCDC) Biotechnology Division, Delhi	NCDC Delhi, Biotechnology Division INSACOG	Priyanka Singh et al
hCoV-19/India/BR-NCDC-490959/2021	EPI_ISL_11050728		National Centre for Disease Control (NCDC) Biotechnology Division, Delhi - INSACOG	NCDC Delhi, Biotechnology Division -INSACOG	Mahesh S Dhar et al
hCoV-19/Liberia/LIB-0076/2021	EPI_ISL_3547687		National Public Health Institute of Liberia Reference Lab	Center for Infection and Immunity, Columbia University	Bode Shobayo et al
hCoV-19/Canada/NS-NML-249201/2021	EPI_ISL_8711069		NS-QEII Health Sciences Centre	National Microbiology Laboratory (NML)	Anna Majer et al
hCoV-19/Heilongjiang/IVDC-SH/313/2021	EPI_ISL_9910265		Heilongjiang Center for Disease Control and Prevention	National Institute for Viral Disease Control and Prevention, China CDC	Lu Tang et al
hCoV-19/Liberia/LIB-0196/2021	EPI_ISL_4232135		National Public Health Institute of Liberia Reference Lab	Center for Infection and Immunity, Columbia University	Bode Shobayo et al
hCoV-19/India/JK-NCDC-3409380/2021	EPI_ISL_4445007		National Centre for Disease Control (NCDC) Biotechnology Division, Delhi - INSACOG	NCDC Delhi, Biotechnology Division -INSACOG	Robin Marwal et al
hCoV-19/Kuwait/KCCC-91045-3336123-2/2021	EPI_ISL_2833949		Adan Hospital	Cancer Control Center Center	Shakir Bahzad et al
hCoV-19/India/PY-COV2-50478_S9_R1_001/2021	EPI_ISL_5806938		JIPMER Puducherry	inStem NCBS – INSACOG	Uma Ramakrishnan Dasaradhi Palakodeti Aswin SaiNarain et al
hCoV-19/UnitedArabEmirates/BTC-6005/2021	EPI_ISL_16802390		Khalifa University Center for Biotechnology	Khalifa University Center for Biotechnology	AlSafar et al.
hCoV-19/Seychelles/SS1003/2021	EPI_ISL_4880602	OK377411.1	Seychelles Public Health Laboratory	KEMRI-Wellcome Trust Research Programme,Kilifi	Githinji G. et al
hCoV-19/Jiangsu/XB/2021	EPI_ISL_7876605		Institute of pathogenic microbiology, Jiangsu Provincial Center for Disease Control and Prevention	Institute of pathogenic microbiology, Jiangsu Provincial Center for Disease Control and Prevention	lunbiao cui et al
hCoV-19/SriLanka/aicbu59/2021	EPI_ISL_2985004		Allergy, Immunology and Cell Biology Unit (AICBU)	Allergy, Immunology and Cell Biology Unit (AICBU)	Chandima Jeewandara et al
hCoV-19/SriLanka/aicbu1925/2021	EPI_ISL_5494590		Allergy, Immunology and Cell Biology Unit (AICBU)	Allergy, Immunology and Cell Biology Unit (AICBU)	Chandima Jeewandara et al
hCoV-19/SriLanka/aicbu2557/2021	EPI_ISL_7146466		Allergy, Immunology and Cell Biology Unit (AICBU)	Allergy, Immunology and Cell Biology Unit (AICBU)	Chandima Jeewandara et al
hCoV-19/SriLanka/idea_uoc_00193/2021	EPI_ISL_8879855		Department of Molecular Biology, Medical Research Institute, Colombo, Sri Lanka	IDEA Lab	Inoka C. Perera et al
hCoV-19/Philippines/PH-RITM-599/2021	EPI_ISL_9177523		SAN PEDRO RURAL HEALTH UNIT I	Research Institute for Tropical Medicine	Francisco Gerardo M. Polotan et al
hCoV-19/Latvia/2110069122/2021	EPI_ISL_9700285		Riga East Clinical University Hospital	Riga East Clinical University Hospital, National Microbiology Reference Laboratory	Reinis Vangravs et al
hCoV-19/Jiangsu/IVDC-07-01/2021	EPI_ISL_8295277		Jiangsu Provincial Center for Disease Control and Prevention	National Institute for Viral Disease Control and Prevention, China CDC	Shenjiao Wang et al
hCoV-19/Philippines/PH-PGC-100950/2021	EPI_ISL_9305903		Bicol South Luzon - Sub National Reference Laboratory	Philippine Genome Center	Cynthia P. Saloma et al
hCoV-19/Fujian/BD-VIR-SPE-0633/2021	EPI_ISL_15775712		Fujian Center for Disease Control and Prevention	Fujian Center for Disease Control and Prevention	Lin Qi et al
hCoV-19/India/AS-1828500219115/2021	EPI_ISL_2502363		INSACOG-Assam	National Institute of Biomedical Genomics – INSACOG	Arindam Maitra et al A
hCoV-19/India/TG-CDFD-103310/2021	EPI_ISL_3243240		Government Fever Hospital	CDFD-INSACOG	Murali Bashyam et al
hCoV-19/India/AS-NEIST-IGIB-FIND-R32-CID1287/2021	EPI_ISL_14242823		JMCH, Jorhat	Centre for Infectious Diseases, CSIR-NEIST	Emon Kalyan et al
hCoV-19/India/AS-1829500233907/2021	EPI_ISL_2877775		INSACOG-Assam	National Institute of Biomedical Genomics – INSACOG	Arindam Maitra et al A
hCoV-19/India/AS-1829500220578/2021	EPI_ISL_2877787		INSACOG-Assam	National Institute of Biomedical Genomics – INSACOG	Arindam Maitra et al A
hCoV-19/India/CT-ILSGS09450/2021	EPI_ISL_7877764		GMC, Raigarh	Institute of Life Sciences-INSACOG	Sunil K. Raghav et al
hCoV-19/Philippines/PH-VSMMC-7-89/2021	EPI_ISL_17948984		Vicente Sotto Memorial Medical Center	Vicente Sotto Memorial Medical Center	Reynette Christine J. Ligaray et al
hCoV-19/Guatemala/ASI4441/2021	EPI_ISL_7740505		Laboratorio Nacional de Salud	Asociación de Salud Integral / Clínica Familiar "Luis Ángel García"	Eduardo Arathon et al
hCoV-19/India/DL-NCDC-480932/2021	EPI_ISL_11049563		National Centre for Disease Control (NCDC) Biotechnology Division, Delhi - INSACOG	NCDC Delhi, Biotechnology Division -INSACOG	Robin Marwal et al
hCoV-19/Belize/CML-193/2021	EPI_ISL_5887280		Central Medical Laboratory	Baylor College of Medicine	Alexander Kneubehl et al
hCoV-19/India/MP-NCDC-3109320/2021	EPI_ISL_4436135		National Centre for Disease Control (NCDC) Biotechnology Division, Delhi - INSACOG	NCDC Delhi, Biotechnology Division -INSACOG	Radhakrishnan V. S et al
hCoV-19/India/TR-INSACOG-1665500077515/2021	EPI_ISL_9721768		INSACOG-Tripura	National Institute of Biomedical Genomics – INSACOG	Arindam Maitra et al A
hCoV-19/India/ML-1727400000293/2021	EPI_ISL_3019169		INSACOG-MEGHALAYA	National Institute of Biomedical Genomics – INSACOG	Arindam Maitra et al A
hCoV-19/Malaysia/TIDREC-CVD-21-3176/2021	EPI_ISL_8147386		Pejabat Kesihatan Daerah Lembah Pantai	Tropical Infectious Diseases Research & Education Centre (TIDREC), Universiti Malaya	Kim-Kee Tan et al
hCoV-19/India/PB-VRDLGMCPTA-ICMR-INSACOG-465109902/2021	EPI_ISL_7133348		VRDL Government Medical College,Patiala Punjab	NIV Influenza	Dr.Rupinder Bakshi et al
hCoV-19/Malaysia/C19UMB27/2021	EPI_ISL_3858144		HPSF MUAR	UKM Medical Molecular Biology Institute (UMBI)	Mira Farzana binti Mohamad Mokhtar et al
hCoV-19/Hungary/mbl_32759/2021	EPI_ISL_9625994		Hungarian Defence Forces Medical Centre COVID Laboratory	Hungarian Defence Forces Medical Centre Epidemiological and Scientific Research Institute	Csaba István Pereszlényi et al
hCoV-19/Aruba/AW-RIVM-46305/2021	EPI_ISL_3138380		National Institute for Public Health and the Environment (RIVM)	National Institute for Public Health and the Environment (RIVM)	Adam Meijer et al
hCoV-19/Palestine/QIBPS-PS-JER117847/2021	EPI_ISL_10033915		Al-Quds University	Quadram Institute Bioscience	Abdelmajeed Nasereddin et al
hCoV-19/Curacao/CW-RIVM-61653/2021	EPI_ISL_4845988		National Institute for Public Health and the Environment (RIVM)	National Institute for Public Health and the Environment (RIVM)	Adam Meijer et al
hCoV-19/Curacao/CW-RIVM-69762/2021	EPI_ISL_6852723		National Institute for Public Health and the Environment (RIVM)	National Institute for Public Health and the Environment (RIVM)	Adam Meijer et al
hCoV-19/Laos/LOMWRU-0467/2022	EPI_ISL_15656017		LOMWRU	LOMWRU/Microbiology Laboratory, Mahosot Hospital	Manila Souksavanh et al
hCoV-19/Cyprus/BMV1849/2021	EPI_ISL_16372809		Department of Molecular Virology, Cyprus Institute of Neurology and Genetics	Laboratory of Biotechnology and Molecular Virology, University of Cyprus	Leondios G. Kostrikis et al.
hCoV-19/Fujian/2021BD-VIR-SPE-0414/2021	EPI_ISL_2965604		Fujian Center for Disease Control and Prevention	Fujian Center for Disease Control and Prevention	Lin Qi et al
hCoV-19/CzechRepublic/NRL_9855/2021	EPI_ISL_3318869		National Institute of Public Health	National Institute of Public Health	Helena Jirincova et al
hCoV-19/Yunnan/RLD44/2021	EPI_ISL_13008840		Department of Acute Infectious Diseases Control and Prevention, Yunnan Provincial Center for Disease Control and Prevention	Department of Acute Infectious Diseases Control and Prevention, Yunnan Provincial Center for Disease Control and Prevention	Meiling Zhang et al
hCoV-19/Yunnan/RLD201/2021	EPI_ISL_13008952		Department of Acute Infectious Diseases Control and Prevention, Yunnan Provincial Center for Disease Control and Prevention	Department of Acute Infectious Diseases Control and Prevention, Yunnan Provincial Center for Disease Control and Prevention	Meiling Zhang et al
hCoV-19/Yunnan/RLD258/2021	EPI_ISL_13008971		Department of Acute Infectious Diseases Control and Prevention, Yunnan Provincial Center for Disease Control and Prevention	Department of Acute Infectious Diseases Control and Prevention, Yunnan Provincial Center for Disease Control and Prevention	Meiling Zhang et al
hCoV-19/Vietnam/HCMC_b01_82.06/2021	EPI_ISL_5104583		Vietnamese-German Center for Medical Research (VG-CARE), Vietnamese Military Medical University, Hanoi, Ho-Chi-Minh-City	Vietnamese-German Center for Medical Research, VG-CARE	Pham Xuan Huy et al
hCoV-19/Vietnam/NHTD-OUCRU1629/2021	EPI_ISL_7650431		National Hospital for Tropical Diseases	Oxford University Clinical Research Unit, Hanoi, Vietnam	Pham Ngoc Thach et al
hCoV-19/Guangxi/IVDC-575/2022	EPI_ISL_11873938		Guangxi Zhuang Autonomous Region Center for Disease Prevention and Control	National Institute for Viral Disease Control and Prevention, China CDC	Yu Ju et al
hCoV-19/SouthKorea/KDCA27309/2022	EPI_ISL_9511216		Division of Emerging Infectious Diseases, Bureau of Infectious Diseases Diagnosis Control, Korea Disease Control and Prevention Agency	Division of Emerging Infectious Diseases, Bureau of Infectious Diseases Diagnosis Control, Korea Disease Control and Prevention Agency	Jeong-Ah Kim et al
hCoV-19/SouthKorea/KDCA16713/2021	EPI_ISL_6747178		Division of Emerging Infectious Diseases, Bureau of Infectious Diseases Diagnosis Control, Korea Disease Control and Prevention Agency	Division of Emerging Infectious Diseases, Bureau of Infectious Diseases Diagnosis Control, Korea Disease Control and Prevention Agency	Ae Kyung Park et al
hCoV-19/India/ML-1727400000217/2021	EPI_ISL_3019131		INSACOG-MEGHALAYA	National Institute of Biomedical Genomics – INSACOG	Arindam Maitra et al A
hCoV-19/India/ML-1727800002486/2021	EPI_ISL_4192989		INSACOG-Meghalaya	National Institute of Biomedical Genomics – INSACOG	Arindam Maitra et al A
hCoV-19/India/KA-SLS-SEQ-5077/2021	EPI_ISL_11736478		Strand Life Sciences (supported by IN COVID Support, FZE LLC)	Strand Life Sciences (supported by IN COVID Support, FZE LLC)	Priyanka Ananta Mulay et al
hCoV-19/Canada/NL-PHML-216796/2021	EPI_ISL_5596286		NL-Dr. Leonard A. Miller Centre for Health Services	Newfoundland and Labrador - Eastern Health	Anna Majer et al
hCoV-19/Iraq/Erbil-01/2022	EPI_ISL_16279097		Rozhawa Emergency Hospital Lab-Erbil	Salahaddin university-Erbil	Rezhna Kheder Ali et al
hCoV-19/India/AS-INSACOG-1861803018349/2021	EPI_ISL_9056239		INSACOG-Assam	National Institute of Biomedical Genomics – INSACOG	Arindam Maitra et al A
hCoV-19/India/AS-INSACOG-1861803018375/2021	EPI_ISL_9056240		INSACOG-Assam	National Institute of Biomedical Genomics – INSACOG	Arindam Maitra et al A
hCoV-19/Bangladesh/TND-icddrb-06-0008/2021	EPI_ISL_7571085		International Centre for Diarrhoeal Disease Research, Bangladesh (icddr,b)	International Centre for Diarrhoeal Disease Research, Bangladesh (icddr,b)	Afrad MH et al
hCoV-19/Turkey/HSGM-C4485/2021	EPI_ISL_3548915		Ministry of Health Turkey	Ministry of Health Turkey	Fatma Bayrakdar et al
hCoV-19/Zimbabwe/CERI-KRISP-K027252/2021	EPI_ISL_6699667		National Microbiology Reference Laboratory, Ministry of Health, Harare, Zimbabwe	CERI, Centre for Epidemic Response and Innvoation, Stellenbosch University and KRISP, KZN Research Innovation and Sequencing Platform, UKZN.	Air Comodor Dr J. Chimedza et al
hCoV-19/Pakistan/NIH-B21-S13/2021	EPI_ISL_5427749		Department of Virology	Department of Virology	Massab Umair et al
hCoV-19/Serbia/J788010-0609/2021	EPI_ISL_10134145		Huo-yan national laboratory for molecular detection of infectious agents Nis	Institute of Molecular Genetics and Genetic Engineering University of Belgrade	Huang J et al
hCoV-19/Montenegro/CCO-00531_MNE000_5436112102/2021	EPI_ISL_7381447		Laboratory for Molecular Diagnostics,IPHMN	Eurofins Genomics Europe Sequencing GmbH	Danijela Vujošević et al
hCoV-19/India/MN-IBSD-IW-P2-188/2021	EPI_ISL_11803935		Babina Diagnostics	INSACOG-IBSD Manipur	Dr. Nanaocha Sharma et al
hCoV-19/India/OR-ILSGS09915/2021	EPI_ISL_7877892		ILS, Bhubaneswar	Institute of Life Sciences-INSACOG	Sunil K. Raghav et al
hCoV-19/India/MZ-INSACOG-1526100415547/2021	EPI_ISL_8700689		INSACOG-Mizoram	National Institute of Biomedical Genomics – INSACOG	Arindam Maitra et al A
hCoV-19/India/TN-CBR-SEQ-7550/2021	EPI_ISL_9429757		CBR,IISc	CBR,IISc-INSACOG	Bratati Kahali et al
hCoV-19/India/AN-ICMR-NIV-INSACOG-GSEQ-4899/2021	EPI_ISL_3532948		ICMR-National Institute of Virology - INSACOG	NIV Influenza	Potdar et al B
hCoV-19/India/MN-IBSD-IE-P2-141/2021	EPI_ISL_11803889		Babina Diagnostics	INSACOG-IBSD Manipur	Dr. Nanaocha Sharma et al
hCoV-19/India/NL-IBSD-KHM-P2-286/2021	EPI_ISL_11804031		Naga Hospital Authority,Kohima	INSACOG-IBSD Manipur	Dr. Nanaocha Sharma et al
hCoV-19/India/MN-INSACOG-1425500154905/2021	EPI_ISL_9323588		INSACOG-MANIPUR	National Institute of Biomedical Genomics – INSACOG	Arindam Maitra et al A
hCoV-19/India/MN-IBSD-IW-P2-127/2021	EPI_ISL_11803876		Babina Diagnostics	INSACOG-IBSD Manipur	Dr. Nanaocha Sharma et al
hCoV-19/India/AS-1828400133681/2021	EPI_ISL_2877803		INSACOG-Assam	National Institute of Biomedical Genomics – INSACOG	Arindam Maitra et al A
hCoV-19/India/LA-NCDC-590994/2021	EPI_ISL_11053280		National Centre for Disease Control (NCDC) Biotechnology Division, Delhi - INSACOG	NCDC Delhi, Biotechnology Division -INSACOG	Kalaiarasan Ponnusamy et al
hCoV-19/India/OR-ILSGS10287/2021	EPI_ISL_7877966		Angul, DHH	Institute of Life Sciences-INSACOG	Sunil K. Raghav et al
hCoV-19/Greece/255481/2021	EPI_ISL_3689296		Hellenic National Blood Transfusion Center - EKEA	Greek Genome Center, Biomedical Research Foundation of the Academy of Athens (BRFAA)	Emmanouil Athanasiadis et al
hCoV-19/HongKong/HKPU-11942/2021	EPI_ISL_3039609		Department of Health Technology and Informatics, The Hong Kong Polytechnic University	Department of Health Technology and Informatics, The Hong Kong Polytechnic University	Gilman Kit-Hang Siu et al
hCoV-19/India/GA-NCCS-169651/2021	EPI_ISL_2382959		National Centre For Cell Science	National Centre For Cell Science-INSACOG	Dhiraj Paul et al
hCoV-19/India/GJ-INSACOG-GBRC2875/2021	EPI_ISL_6931527		Unipath Speciality Laboratory Limited, Ahmedabad	Gujarat Biotechnology Research Centre	Priyank Chavda et al
hCoV-19/India/MH-IISER-Pune-IP-01044/2021	EPI_ISL_4415614		Department of Microbiology, Government Medical College, Baramati	IISER Pune-INSACOG	Krishanpal Karmodiya et al
hCoV-19/Maldives/MAV98816/2022	EPI_ISL_9607083		Kulhudufushi Regional Hospital	Kulhudufushi Regional Hospital	D. Fathmath Nazla Rafeeq et al
hCoV-19/Oman/rega-OM-129/2021	EPI_ISL_4062922		Sultan Qaboos University Hospital, Department of Microbiology & Immunology, Molecular Biology Section	KU Leuven, Rega Institute, Clinical and Epidemiological Virology	Tony Wawina-Bokalanga et al
hCoV-19/India/DD-INSACOG-GBRC2260/2021	EPI_ISL_4533560		SN Genelab Pvt. Ltd, Surat	Gujarat Biotechnology Research Centre	Apurvasinh Puvar et al
hCoV-19/India/GJ-ICMR-NIV-INSACOG-GSEQ-5085/2021	EPI_ISL_3533043		ICMR-National Institute of Virology - INSACOG	NIV Influenza	Potdar et al B
hCoV-19/India/KL_KZ-NIV-19-TS_RNA_7639/2021	EPI_ISL_5104541		Indian Council of Medical Research-National Institute of Virology, Microbial Containment Complex	Indian Council of Medical Research-National Institute of Virology, Microbial Containment Complex	Pragya D. Yadav et al
hCoV-19/India/MH-RFIP05656/2021	EPI_ISL_8145600		KEM, Pune	RF-IISER Pune	Krishanpal Karmodiya et al
hCoV-19/Brazil/RJ-LNN06612/2021	EPI_ISL_6691311		Unidade de apoio ao diagnostico da COVID - UNADIG	Bioinformatics Laboratory / LNCC	Luiz G P de Almeida et al
hCoV-19/Brazil/SP-IB_131629/2021	EPI_ISL_4746669		AFIP	Instituto Butantan	Dimas Tadeu Covas et al
hCoV-19/Brazil/RS-LMM67162/2021	EPI_ISL_7898426		Laboratório de Microbiologia Molecular - Universidade FEEVALE	Molecular Microbiology Laboratory	Alana Witt Hansen et al
hCoV-19/Brazil/SC-UFSC-40-68/2021	EPI_ISL_9246495		SMS - SAO FRANCISCO DO SUL	Laboratório de Bioinformática - Universidade Federal de Santa Catarina	"Glauber Wagner et al
hCoV-19/Guatemala/ASI4354/2021	EPI_ISL_7740586		Laboratorio Nacional de Salud	Asociación de Salud Integral / Clínica Familiar "Luis Ángel García"	Eduardo Arathon et al
hCoV-19/Nicaragua/MAN-134082/2021	EPI_ISL_9159812		CNDR	MSHS Pathogen Surveillance Program	Aubree Gordon et al
hCoV-19/Guatemala/ASI4654/2021	EPI_ISL_7740529		Laboratorio Nacional de Salud	Asociación de Salud Integral / Clínica Familiar "Luis Ángel García"	Eduardo Arathon et al
hCoV-19/CostaRica/INC-1319-703408/2021	EPI_ISL_5262731		HOSPITAL SAN JUAN DE DIOS	Inciensa, Instituto Costarricense de Investigación y Enseñanza en Nutrición y Salud	Francisco Duarte et al
hCoV-19/CostaRica/INC-2278-721669/2021	EPI_ISL_8649077		AREA DE SALUD SIQUIRRES	Inciensa, Instituto Costarricense de Investigación y Enseñanza en Nutrición y Salud	Francisco Duarte et al
hCoV-19/Guatemala/INC-LNS-140/2021	EPI_ISL_8056736		LNS	Inciensa, Instituto Costarricense de Investigación y Enseñanza en Nutrición y Salud	César Conde et al
hCoV-19/India/GA-CDFD-C61182/2021	EPI_ISL_5003944		Goa Medical College	CDFD-INSACOG	Murali Bashyam et al
hCoV-19/India/GA-NCCS-C59073/2021	EPI_ISL_8803714		National Centre For Cell Science	National Centre For Cell Science – INSACOG	Dhiraj Dhotre et al
hCoV-19/India/AP-CCMB-CIA7641/2021	EPI_ISL_3935048		AP SSO	CSIR-Centre for Cellular and Molecular Biology - INSACOG	Tulasi Nagabandi et al
hCoV-19/India/TG-CCMB-CIA3136/2021	EPI_ISL_2661184		CSIR-Centre for Cellular and Molecular Biology	CSIR-Centre for Cellular and Molecular Biology-INSACOG	B Himasri et al
hCoV-19/Paraguay/294306/2021	EPI_ISL_9437444		Laboratorio Central de Salud Pública	Laboratorio Central de Salud Pública	Sandra Gonzalez et al
hCoV-19/India/MH-IISER-Pune-IP-01109/2021	EPI_ISL_4415617		Virus Research & Diagnostic Laboratory	IISER Pune-INSACOG	Krishanpal Karmodiya et al
hCoV-19/India/TG-CDFD-127869/2021	EPI_ISL_6032285		Government Fever Hospital	CDFD-INSACOG	Murali Bashyam et al
hCoV-19/Mexico/CHH-CABANA-MX-UGA-IMSS_ITV_UBA_UCR_UdA_UPC-3404/2021	EPI_ISL_7812903		Instituto Mexicano del Seguro Social (IMSS)	CABANA: Unidad de Genómica Avanzada del Centro de Investigación y de Estudios Avanzados (UGA-LANGEBIO, CINVESTAV)	Hebleen Brenes et al
hCoV-19/CostaRica/INC-1334-704195/2021	EPI_ISL_5262745		HOSPITAL DR. ENRIQUE BALTODANO BRICEÑO	Inciensa, Instituto Costarricense de Investigación y Enseñanza en Nutrición y Salud	Francisco Duarte et al
hCoV-19/Mexico/GRO-INMEGEN-33-100/2021	EPI_ISL_5846099		Salud Digna	Instituto Nacional de Medicina Genomica	Cedro-Tanda A et al
hCoV-19/Panama/GMI-PASEQ548/2021	EPI_ISL_11695697		Gorgas Memorial Institute of Health Studies	Gorgas Memorial Institute of Health Studies	Claudia Gonzalez et al
hCoV-19/Panama/GMI-PASEQ539/2021	EPI_ISL_11695689		Gorgas Memorial Institute of Health Studies	Gorgas Memorial Institute of Health Studies	Claudia Gonzalez et al
hCoV-19/Israel/SMC-7019056/2021	EPI_ISL_6205466		Shamir Medical Center (Asaf Harofe)	Shamir Medical Center (Asaf Harofe)	Nir Rainy et al
hCoV-19/Guatemala/ASI4664/2021	EPI_ISL_7729607		Laboratorio Nacional de Salud	Asociación de Salud Integral / Clínica Familiar "Luis Ángel García"	Eduardo Arathon et al
hCoV-19/Guatemala/INC-LNS-042/2021	EPI_ISL_5169135		LNS	Inciensa, Instituto Costarricense de Investigación y Enseñanza en Nutrición y Salud	César Conde et al
hCoV-19/Mexico/GRO-INMEGEN-35-145/2021	EPI_ISL_6181787		Salud Digna	Instituto Nacional de Medicina Genomica	Cedro-Tanda A et al
hCoV-19/Mexico/SLP_IBT_IMSS_3060/2021	EPI_ISL_4879061	ON484086.1	Unidad de Investigación Biomédica de Zacatecas (UIBZ)	Instituto de Biotecnología de la UNAM	Consorcio Mexicano de Vigilancia Genómica (CoViGen-Mex). Authors (in alphabetical order): Julio Elias Alvarado-Yaah et al
hCoV-19/India/TR-329622210/2021	EPI_ISL_3982889		INSACOG-Tripura	National Institute of Biomedical Genomics – INSACOG	Arindam Maitra et al A
hCoV-19/Iraq/Erbil-8/2021	EPI_ISL_16279109		Emirates Hospital Lab-Erbil	Emirates Hospital Lab-Erbil	Rezhna Kheder Ali et al
hCoV-19/India/HR-IGIB-0606300670046/2021	EPI_ISL_10206123		INSACOG at CSIR Institute of Genomics and Integrative Biology	INSACOG at CSIR Institute of Genomics and Integrative Biology	INSACOG et al
hCoV-19/Henan/IVDC-546/2022	EPI_ISL_11873909		Henan Center for Disease Control and Prevention	National Institute for Viral Disease Control and Prevention, China CDC	Hongxia Ma et al
hCoV-19/Beijing/BJCDC-090/2021	EPI_ISL_8582088		Beijing Center for Disease Control and Prevention	Beijing Center for Disease Control and Prevention	Zhichao liang et al
hCoV-19/Azerbaijan/un-ChVir28851/2021	EPI_ISL_15714272		Xususi Tehlukeli Infeksiyalara Nezaret Merkezi	Charité Universitätsmedizin Berlin, Institut für Virologie	Victor M Corman et al
hCoV-19/India/HP-NCDC-780938/2021	EPI_ISL_11059148		National Centre for Disease Control (NCDC) Biotechnology Division, Delhi - INSACOG	NCDC Delhi, Biotechnology Division -INSACOG	Kalaiarasan Ponnusamy et al
hCoV-19/India/KA-SEQ-2748_S105_R1_001/2021	EPI_ISL_3275844		Dr. Madhusudhan, MBBD, MD, ICMR VRDL, Wenlock District Hospital	inStem NCBS – INSACOG	Uma Ramakrishnan Dasaradhi Palakodeti Aswin SaiNarain et al
hCoV-19/Guinea/IPG-24294/2021	EPI_ISL_10312004		Institut Pasteur de Guinée	Institut Pasteur de Guinée	Solène Grayo et al
hCoV-19/Guinea/IP-GNC_22718/2021	EPI_ISL_3988395		Institut Pasteur de Guinée	Institut Pateur de Dakar	Grayo Solene et al
hCoV-19/CaboVerde/ST40495/2021	EPI_ISL_14093693		Virology Laboratory of Praia	Instituto Nacional de Saúde Pública (INSP)	Kevin Sanders et al
hCoV-19/India/WB-INSACOG-1931300485234/2021	EPI_ISL_6885411		INSACOG-WB	National Institute of Biomedical Genomics – INSACOG	Arindam Maitra et al A
hCoV-19/India/GA-NCCS-C51024/2021	EPI_ISL_3315050		National Centre For Cell Science	National Centre For Cell Science – INSACOG	Dhiraj Paul et al
hCoV-19/India/MP-NCDC-5309189/2021	EPI_ISL_11051827		National Centre for Disease Control (NCDC) Biotechnology Division, Delhi - INSACOG	NCDC Delhi, Biotechnology Division -INSACOG	Mahesh S Dhar et al
hCoV-19/Sudan/ILRI_M03038/2021	EPI_ISL_17971563		Epidemiology Lab, National Public Health	International Livestock Research Institute	Samuel O. Oyola et al
hCoV-19/India/MZ-INSACOG-1526700038137/2021	EPI_ISL_9056580		INSACOG-Mizoram	National Institute of Biomedical Genomics – INSACOG	Arindam Maitra et al A
hCoV-19/India/OR-ILSGS12178/2021	EPI_ISL_7878161		Nayagarh, DHH	Institute of Life Sciences-INSACOG	Sunil K. Raghav et al
hCoV-19/India/JH-ILSGS12163/2021	EPI_ISL_7878153		RIMS,Ranchi	Institute of Life Sciences-INSACOG	Sunil K. Raghav et al
hCoV-19/India/JH-ILSGS10236/2021	EPI_ISL_7877950		Department of Pathology, Tata Main Hospital, Jamshedpur	Institute of Life Sciences-INSACOG	Sunil K. Raghav et al
hCoV-19/India/JH-ILSGS12088/2021	EPI_ISL_7878135		RIMS,Ranchi	Institute of Life Sciences-INSACOG	Sunil K. Raghav et al
hCoV-19/India/MP-NCDC-560955/2021	EPI_ISL_11053899		National Centre for Disease Control (NCDC) Biotechnology Division, Delhi - INSACOG	NCDC Delhi, Biotechnology Division -INSACOG	Mahesh S Dhar et al
hCoV-19/India/AS-INSACOG-1829700709641/2021	EPI_ISL_9056375		INSACOG-Assam	National Institute of Biomedical Genomics – INSACOG	Arindam Maitra et al A
hCoV-19/India/NL-NIBMG-1324900003201/2021	EPI_ISL_2675364		INSACOG-NAGALAND	National Institute of Biomedical Genomics – INSACOG	Arindam Maitra et al A
hCoV-19/India/NL-1324900004894/2021	EPI_ISL_3189528		INSACOG-NAGALAND	National Institute of Biomedical Genomics – INSACOG	Arindam Maitra et al A
hCoV-19/India/LD-ICMR-NIV-INSACOG-GSEQ-5204/2021	EPI_ISL_3982438		ICMR-National Institute of Virology - INSACOG	NIV Influenza	Potdar et al B
hCoV-19/India/LD-ICMR-NIV-INSACOG-GSEQ-5218/2021	EPI_ISL_3982452		ICMR-National Institute of Virology - INSACOG	NIV Influenza	Potdar et al B
hCoV-19/India/LD-ICMR-NIV-INSACOG-GSEQ-5032/2021	EPI_ISL_3533002		ICMR-National Institute of Virology - INSACOG	NIV Influenza	Potdar et al B
hCoV-19/Slovenia/08-155850-MB/2021	EPI_ISL_4252757		National Laboratory for Health, Environment and Food, OMM, Maribor	NLZOH (National Laboratory for Health, Environment and Food) / CISLD (Clinical Institute of Special Laboratory Diagnostics), University Children's Hospital, University Medical Center Ljubljana	Sandra Janezic et al
hCoV-19/India/TR-AGMC/COV/R47129/2021	EPI_ISL_2878018		INSACOG-Tripura	National Institute of Biomedical Genomics – INSACOG	Arindam Maitra et al A
hCoV-19/Oman/rega-OM-180/2021	EPI_ISL_4063018		Sultan Qaboos University Hospital, Department of Microbiology & Immunology, Molecular Biology Section	KU Leuven, Rega Institute, Clinical and Epidemiological Virology	Tony Wawina-Bokalanga et al
hCoV-19/India/PY-COv2-51704_S15_R1_001/2021	EPI_ISL_5806966		JIPMER Puducherry	inStem NCBS – INSACOG	Uma Ramakrishnan Dasaradhi Palakodeti Aswin SaiNarain et al
hCoV-19/Georgia/Tb-s1049/2021	EPI_ISL_8885100		Department for Virology, Molecular Biology and Genome Research, R. G. Lugar Center for Public Health Research, National Center for Disease Control and Public Health (NCDC) of Georgia.	Department for Virology, Molecular Biology and Genome Research, R. G. Lugar Center for Public Health Research, National Center for Disease Control and Public Health (NCDC) of Georgia.	Giorgi Tomashvili et al
hCoV-19/Sweden/SUS0004971/2021	EPI_ISL_4762130		Clinical Microbiology, Infection Prevention and Control	Section for Molecular Diagnostics	Björn Hallström et al
hCoV-19/Cameroon/CERI-KRISP-K026437/2021	EPI_ISL_6308498		Africa_CDC - Cameroon	KRISP, KZn Research Innovation and Sequencing Platform	Dr Essomba Rene Ghislain et al
hCoV-19/Algeria/79234/2021	EPI_ISL_8421066		NIC, Viral Respiratory Unit	Virology Departement	Sarah Belkalem et al
hCoV-19/Algeria/87743/2021	EPI_ISL_15928134		NIC, Viral Respiratory Unit	NIC, Viral Respiratory Unit	Mohamed Amine Beloufa et al
hCoV-19/Iraq/KR-SEARCH-118887/2021	EPI_ISL_11999793		University of Duhok COVID-19 Center for Research and Diagnosis	Andersen lab at Scripps Research	SEARCH Alliance with Jassim Mohammed Abdo et al
hCoV-19/Lebanon/NIC52/2022	EPI_ISL_10969489		National Influenza Center - Rafic Hariri University Hospital	National Influenza Center Lebanon Rafik Hariri University Hospital	Mona Albuaini et al
hCoV-19/Zhejiang/ZPCDCP-37/2021	EPI_ISL_17261539		Zhejiang Provincial Center for Disease Control and Prevention	Zhejiang Provincial Center for Disease Control and Prevention	Yi Sun et al
hCoV-19/Morocco/20358839/2021	EPI_ISL_4741171		Medical Virology and BSL3 Laboratory	Centre de Séquençage Génomique	EL Hamouchi Adil et al
hCoV-19/Burundi/UG522/2021	EPI_ISL_2928006		National Institute of Public Health Burundi, WHO Burundi, ASLM Burundi, MRC/UVRI & LSHTM Uganda Research Unit	MRC/UVRI & LSHTM Uganda Research Unit, National Institute of Public Health Burundi, WHO Burundi, ASLM Burundi	Jerome Nkurunziza et al
hCoV-19/Australia/NSW-R0377/2021	EPI_ISL_2274250		New South Wales Health Pathology Royal Prince Alfred Hospital	Microbiology RPAH	Foster et al
hCoV-19/Rwanda/NRLNAT4209/2021	EPI_ISL_4415301		Nucleic Acid Testing, National Reference Laboratory	GIGA Medical Genomics	Yvan Butera et al
hCoV-19/Uganda/UG742/2021	EPI_ISL_6332929		MRC/UVRI & LSHTM Uganda Research Unit , Rakai Health Sciences Program	MRC/UVRI & LSHTM Uganda Research Unit , Rakai Health Sciences Program	Matthew Cotten Dan Lule Bugembe et al
hCoV-19/NewZealand/21MV0496/2021	EPI_ISL_2650017		LabPLUS	Institute of Environmental Science and Research (ESR)	Rachel Boyle et al
hCoV-19/SouthSudan/UG688/2021	EPI_ISL_3546327		South Sudan Ministry of Health, WHO South Sudan, MRC/UVRI & LSHTM Uganda Research Unit	MRC/UVRI & LSHTM Uganda Research Unit, South Sudan Ministry of Health, WHO South Sudan	Joseph Francis Wamala et al
hCoV-19/DRC/INRB-RDC-1157/2021	EPI_ISL_15297199		Laboratoire Rodolphe Mérieux (INRB Goma)	Pathogen Genomics Lab, National Institute for Biomedical Research (INRB)	Placide Mbala-Kingebeni et al B
hCoV-19/SouthSudan/UG686/2021	EPI_ISL_3546325		South Sudan Ministry of Health, WHO South Sudan, MRC/UVRI & LSHTM Uganda Research Unit	MRC/UVRI & LSHTM Uganda Research Unit, South Sudan Ministry of Health, WHO South Sudan	Joseph Francis Wamala et al
hCoV-19/SouthSudan/UG1089/2021	EPI_ISL_10512551		South Sudan Ministry of Health, WHO South Sudan, MRC/UVRI & LSHTM Uganda Research Unit	MRC/UVRI & LSHTM Uganda Research Unit, South Sudan Ministry of Health, WHO South Sudan	Abe G Abias et al
hCoV-19/Djibouti/NAMRU3_E65/2021	EPI_ISL_6693783	OL640819.1	Naval Medical Research Unit No. 3	Naval Medical Research Center Biological Defense Research Directorate	Catherine E. Arnold et al
hCoV-19/SouthSudan/UG1247/2021	EPI_ISL_10512594		South Sudan Ministry of Health, WHO South Sudan, MRC/UVRI & LSHTM Uganda Research Unit	MRC/UVRI & LSHTM Uganda Research Unit, South Sudan Ministry of Health, WHO South Sudan	Abe G Abias et al
hCoV-19/SouthSudan/UG1095/2021	EPI_ISL_10512529		South Sudan Ministry of Health, WHO South Sudan, MRC/UVRI & LSHTM Uganda Research Unit	MRC/UVRI & LSHTM Uganda Research Unit, South Sudan Ministry of Health, WHO South Sudan	Abe G Abias et al
hCoV-19/Guinea/LFHVG-G0470/2021	EPI_ISL_9569736		Laboratoire des Fievres Hemorragiques Virales en Guinee, LFHVG	"Laboratoire des Fievres Hemorragiques Virales en Guinee, LFHVG, and the Bernhard Nocht Institute for Tropical Medicine, BNITM"	"N’Faly Magassouba et al
hCoV-19/Chad/TCH-30/2021	EPI_ISL_9274867		Ministère de Santé Publique et de la Solidarité Nationale	Pathogen Genomics Lab, National Institute for Biomedical Research (INRB)	Placide Mbala-Kingebeni et al B
hCoV-19/Israel/CVL-22972/2021	EPI_ISL_7133825		Israel Central Virology laboratory	Israel Central Virology laboratory	Neta Zuckerman et al
hCoV-19/Ukraine/Kyiv-10/2021	EPI_ISL_5852911		L.V. Gromashevsky Institute of Epidemiology and Infectious Diseases of the NAMS of Ukraine	L.V. Gromashevsky Institute of Epidemiology and Infectious Diseases of the NAMS of Ukraine	Anna Yakovleva et al
hCoV-19/EquatorialGuinea/C21093/2021	EPI_ISL_10525211		Laboratorio de Investigaciones de Baney	Swiss Tropical and Public Health Institute	Salome Hosch et al
hCoV-19/Benin/NMIMR-LCA5328/2021	EPI_ISL_7139829		National Reference Laboratory, Laboratories Department, Cotonou, Benin	Noguchi Memorial Institute for Medical Research, University of Ghana, Legon, Ghana	Rene K. Keke et al
hCoV-19/Mexico/TLA_IBT_IMSS_4794/2021	EPI_ISL_7969909		Laboratorio Central de Epidemiología (LCE)	Instituto de Biotecnología de la UNAM	Consorcio Mexicano de Vigilancia Genómica (CoViGen-Mex). Authors (in alphabetical order): Julio Elias Alvarado-Yaah et al
hCoV-19/Mexico/ZAC_InDRE_FB39240_S7224/2021	EPI_ISL_4603188		LESP Zacatecas	Instituto de Diagnostico y Referencia Epidemiologicos (INDRE)	Claudia Wong-Arambula et al
hCoV-19/Mexico/AGU-InDRE_FB18596_S4465/2021	EPI_ISL_2937902		LESP Aguascalientes	Instituto de Diagnostico y Referencia Epidemiologicos (INDRE)	Claudia Wong-Arambula et al
hCoV-19/Mexico/TLA_InDRE_FB38243_S7066/2021	EPI_ISL_4603024		LESP Tlaxcala	Instituto de Diagnostico y Referencia Epidemiologicos (INDRE)	Claudia Wong-Arambula et al
hCoV-19/Mexico/GUA_InDRE_FB41977_S7607/2021	EPI_ISL_4918515		LESP Guanajuato	Instituto de Diagnostico y Referencia Epidemiologicos (INDRE)	Claudia Wong-Arambula et al
hCoV-19/Mexico/TLA_InDRE_FB46175_S8530/2021	EPI_ISL_6097659		LESP Tlaxcala	Instituto de Diagnostico y Referencia Epidemiologicos (INDRE)	Claudia Wong-Arambula et al
hCoV-19/Colombia/TOL-INS-VG-11844/2021	EPI_ISL_8562354		ANALICEMOS	Instituto Nacional de Salud- Dirección de Investigación en Salud Pública	Katherine Laiton-Donato et al
hCoV-19/Mexico/MIC-InDRE_FB50352_S9431/2021	EPI_ISL_6810254		LESP Michoacan	Instituto de Diagnostico y Referencia Epidemiologicos (INDRE)	Claudia Wong-Arambula et al
hCoV-19/Malta/MDxMDH680/2021	EPI_ISL_7458716		Molecular Diagnostics Pathology Department Mater Dei Hospital Malta	Molecular Diagnostics Pathology Department Mater Dei Hospital Malta	G Zahra et al
hCoV-19/Kenya/C101636/2021	EPI_ISL_3049666	OK017218.1	KEMRI-Wellcome Trust Research Programme,Kilifi	KEMRI-Wellcome Trust Research Programme,Kilifi	Githinji G. et al
hCoV-19/Zambia/ZMB-121239/2021	EPI_ISL_8025550		Right to Care Zambia	UNZAVET and PATH	Mulenga Mwenda et al
hCoV-19/Zambia/ZMB-116115/2021	EPI_ISL_4513737		University of Zambia, School of Veterinary Medicine	UNZAVET and PATH	Mulenga Mwenda-Chimfwembe et al
hCoV-19/India/AS-1828000314208/2021	EPI_ISL_3189064		INSACOG-Assam	National Institute of Biomedical Genomics – INSACOG	Arindam Maitra et al A
hCoV-19/NorthMacedonia/16TE/2021	EPI_ISL_3545709		Laboratory of virology and molecular diagnostics, Institute of Public Health	Laboratory of virology and molecular diagnostics, Institute of Public Health	Kuzmanovska M et al
hCoV-19/Belgium/UZA-UA-1501510800/2021	EPI_ISL_6135635		Algemeen Klinisch Labo	Labo Klinische Biologie, UZA	Marie Le Mercier et al
hCoV-19/Iran/AK241/2021	EPI_ISL_10586571		COVID-19 National Reference Laboratory, Pasteur Institute of Iran	COVID-19 National Reference Laboratory, Pasteur Institute of Iran	Zahra Hosseini et al
hCoV-19/India/TR-INSACOG-565336602/2021	EPI_ISL_8661424		INSACOG-Tripura	National Institute of Biomedical Genomics – INSACOG	Arindam Maitra et al A
hCoV-19/India/TR-INSACOG-465441737/2021	EPI_ISL_6395387		INSACOG-Tripura	National Institute of Biomedical Genomics – INSACOG	Arindam Maitra et al A
hCoV-19/India/JH-ILSGS01707/2021	EPI_ISL_2342720		MGM Medical College & Hospital, Jamshedpur	Institute of Life Sciences - INSACOG	Sunil K. Raghav et al
hCoV-19/UnitedArabEmirates/BTC-5785/2021	EPI_ISL_16802272		Khalifa University Center for Biotechnology	Khalifa University Center for Biotechnology	AlSafar et al.
hCoV-19/Beijing/BJCDC-105/2021	EPI_ISL_8582065		Beijing Center for Disease Control and Prevention	Beijing Center for Disease Control and Prevention	Yang Pan et al
hCoV-19/Andorra/AND-251_220121429201_COV-GC/2021	EPI_ISL_10122608		Laboratori d'anàlisis clíniques, Hospital Nostra Senyora de Meritxell	LBM de CHU de Toulouse, Hôpitaux de Toulouse	Rendon M et al
hCoV-19/Andorra/AND-241_213431458901_COV-GC/2021	EPI_ISL_8185531		Laboratori d'anàlisis clíniques, Hospital Nostra Senyora de Meritxell	LBM de CHU de Toulouse, Hôpitaux de Toulouse	Rendon M et al
hCoV-19/Guadeloupe/IPP30329/2021	EPI_ISL_5718395		Outre Mer	National Reference Center for Viruses of Respiratory Infections, Institut Pasteur, Paris	Marion Barbet et al A
hCoV-19/Zhejiang/ZPCDCP-23/2021	EPI_ISL_17261525		Zhejiang Provincial Center for Disease Control and Prevention	Zhejiang Provincial Center for Disease Control and Prevention	Yi Sun et al
hCoV-19/Colombia/DC-INS-VG-9772/2021	EPI_ISL_7314412		ALIFE HEALTH S.A.S.	Instituto Nacional de Salud- Dirección de Investigación en Salud Pública	Katherine Laiton-Donato et al
hCoV-19/Colombia/VAC-LS-14134303293/2021	EPI_ISL_8173240		Laboratorio Angel Diagnostica sede 100 ( Synlab)	CIAT, Laboratorio de Virologia	Ana M. Leiva et al
hCoV-19/Egypt/CCHE57357_Wave_4_070/2021	EPI_ISL_6011741	OL351370.1	Genomics Program, Children Cancer Hospital	Genomics Program, Children Cancer Hospital	Hatem et al
hCoV-19/Djibouti/NAMRU3_D464/2021	EPI_ISL_6693747	OL640784.1	Naval Medical Research Unit No. 3	Naval Medical Research Center Biological Defense Research Directorate	Catherine E. Arnold et al
hCoV-19/India/GA-CDFD-C61282/2021	EPI_ISL_5003952		Goa Medical College	CDFD-INSACOG	Murali Bashyam et al
hCoV-19/India/MN-1425500077560/2021	EPI_ISL_3024886		INSACOG-MANIPUR	National Institute of Biomedical Genomics – INSACOG	Arindam Maitra et al A
hCoV-19/Kazakhstan/NLA-16-57/2021	EPI_ISL_18595947		Center for Life Sciences, National Laboratory Astana	Center for Life Sciences, National Laboratory Astana	Kairov et al
hCoV-19/India/UT-NCDC-4609145/2021	EPI_ISL_11049265		National Centre for Disease Control (NCDC) Biotechnology Division, Delhi - INSACOG	NCDC Delhi, Biotechnology Division -INSACOG	Robin Marwal et al
hCoV-19/Nepal/EPN-K2066/2021	EPI_ISL_12956274		Koshi Hospital	Center for Molecular Dynamics Nepal	Epidemic Intelligence Team et al
hCoV-19/India/TR-AGMC/COV/R36187/2021	EPI_ISL_2877959		INSACOG-Tripura	National Institute of Biomedical Genomics – INSACOG	Arindam Maitra et al A
hCoV-19/Mozambique/COV-2258-A1906/2021	EPI_ISL_5822698		Instiuto Nacional de Saude, Mozambique	Forschungszentrum Borstel	Christian Utpatel et al
hCoV-19/India/WB-1931501931042/2021	EPI_ISL_4193366		INSACOG-WB	National Institute of Biomedical Genomics – INSACOG	Arindam Maitra et al A
hCoV-19/Lebanon/LAU-CVD-258/2021	EPI_ISL_11327145		Laboratory of Molecular Biology and Cancer Immunology, Faculty of Sciences, Lebanese University	Microbial Pathogenomics Lab - LAU	Sima tokajian et al
hCoV-19/Mozambique/CERI-KRISP-K027537/2021	EPI_ISL_9084391		Instituto Nacional de Saude (INS), Mozambique	CERI, Centre for Epidemic Response and Innvoation, Stellenbosch University and KRISP, KZN Research Innovation and Sequencing Platform, UKZN.	Nalia Ismael et al
hCoV-19/Fujian/2021BD-VIR-SPE-1269/2021	EPI_ISL_15756110		Fujian Center for Disease Control and Prevention	Fujian Center for Disease Control and Prevention	Lin Qi et al
hCoV-19/India/LA-NCDC-5909103/2021	EPI_ISL_11053288		National Centre for Disease Control (NCDC) Biotechnology Division, Delhi - INSACOG	NCDC Delhi, Biotechnology Division -INSACOG	Kalaiarasan Ponnusamy et al
hCoV-19/Togo/8280/2021	EPI_ISL_12521340		LNR/CHU-SO	Unité Mixte Internationale TransVIHMI (UMI 233 IRD – U1175 INSERM - Université de Montpellier) IRD (Institut de recherche pour le développement)	A.S. COMLAN et al
hCoV-19/Togo/NMIMR-21-TGS-269/2021	EPI_ISL_3914994		Institut National D’hygiene, Lome, Togo	Noguchi Memorial Institute for Medical Research, University of Ghana, Legon, Ghana	Afiwa W. Halatoko et al
hCoV-19/Tunisia/S-1563/2021	EPI_ISL_11334075		Laboratoire de Microbiologie, Hôpital Charles Nicolle de Tunis	Laboratory of Clinical Virology, Institut Pasteur de Tunis	Boutiba Ilhem et al
hCoV-19/Tunisia/F-0672/2021	EPI_ISL_8298390		Laboratoire de Virologie Clinique, Institut Pasteur de Tunis	Laboratory of Clinical Virology, Institut Pasteur de Tunis	Haddad-Boubaker Sondes et al
hCoV-19/Tunisia/Tunis-13845/2021	EPI_ISL_18516117		Laboratoire de Microbiologie, HOPITAL D'ENFANTS BECHIR HAMZA DE TUNIS	Laboratoire de Virologie Clinique, Institut Pasteur de Tunis	Smaoui Hanene et al
hCoV-19/Tunisia/S-1319/2021	EPI_ISL_11333966		Laboratoire de Microbiologie, Hôpital Charles Nicolle de Tunis	Laboratory of Clinical Virology, Institut Pasteur de Tunis	Boutiba Ilhem et al
hCoV-19/Madagascar/LA2M-142003/2021	EPI_ISL_13729314		Laboratoire d'Analyses Médicales Malagasy (LA2M)	Virology Unit, Institut Pasteur de Madagascar	Vololoniaina Raharinosy et al
hCoV-19/Madagascar/LA2M-165254/2021	EPI_ISL_13729331		Laboratoire d'Analyses Médicales Malagasy (LA2M)	Virology Unit, Institut Pasteur de Madagascar	Vololoniaina Raharinosy et al
hCoV-19/Finland/10459/2021	EPI_ISL_3644828		Department of Virology and Immunology, University of Helsinki and Helsinki University Hospital, Huslab Finland	Department of Virology, Faculty of Medicine, University of Helsinki, Helsinki, Finland	Teemu Smura et al
hCoV-19/Turkey/HSGM-F6003/2021	EPI_ISL_7741101		Ministry of Health Turkey	Ministry of Health Turkey	Fatma Bayrakdar et al
hCoV-19/Guinea/CERFIG-00010/2021	EPI_ISL_4219403		Clinical specimen	Centre de Recherche et de Formation en Infectiologie Guinée	Alpha Kabinet KEITA et al
hCoV-19/Benin/439661/2021	EPI_ISL_4566887		Laboratoire des Fièvres Hémorragiques Virales du Benin	Institut für Virologie - Institute of Virology - Charite	Anges Yadouleton et al
hCoV-19/Shandong/Yantai_03/2021	EPI_ISL_8525419		Yantai Center for Disease Control and Prevention	Yantai Center for Disease Control and Prevention	Yulou Sun et al
hCoV-19/Armenia/IMB6-6/2021	EPI_ISL_3543622		National Center of Disease Control and Prevention of the Republic of Armenia, Davidyants Laboratories, Yerevan, Armenia	Institute of Molecular Biology NAS RA, Republic of Armenia, Department of Bioengineering, BioinformaticsInstitute and Molecular Biology IBMPh RAU, Republic of Armenia	Arsen Arakelyan et al
hCoV-19/Armenia/IMB11-12/2021	EPI_ISL_9018786		National Center of Disease Control and Prevention of the Republic of Armenia, Davidyants Laboratories, Yerevan, Armenia	Institute of Molecular Biology NAS RA, Republic of Armenia, Department of Bioengineering, BioinformaticsInstitute and Molecular Biology IBMPh RAU, Republic of Armenia	Arsen Arakelyan et al
hCoV-19/Seychelles/SS3591/2021	EPI_ISL_5943375	OL352005.1	Seychelles Public Health Laboratory	KEMRI-Wellcome Trust Research Programme,Kilifi	Githinji G. et al
hCoV-19/Cyprus/BMV1598/2021	EPI_ISL_16372659		Department of Molecular Virology, Cyprus Institute of Neurology and Genetics	Laboratory of Biotechnology and Molecular Virology, University of Cyprus	Leondios G. Kostrikis et al.
hCoV-19/Jiangsu/XSG/2021	EPI_ISL_7876606		Institute of pathogenic microbiology, Jiangsu Provincial Center for Disease Control and Prevention	Institute of pathogenic microbiology, Jiangsu Provincial Center for Disease Control and Prevention	lunbiao cui et al
hCoV-19/Azerbaijan/un-ChVir28860/2021	EPI_ISL_15714280		Xususi Tehlukeli Infeksiyalara Nezaret Merkezi	Charité Universitätsmedizin Berlin, Institut für Virologie	Victor M Corman et al
hCoV-19/Moldova/D0074/2021	EPI_ISL_10512081		MedExpert	MedExpert	Vadim Nirca et al
hCoV-19/Curacao/CW-RIVM-43129/2021	EPI_ISL_3056751		National Institute for Public Health and the Environment (RIVM)	National Institute for Public Health and the Environment (RIVM)	Adam Meijer et al
hCoV-19/Israel/SMC-7004858/2021	EPI_ISL_3019823		Shamir Medical Center (Asaf Harofe)	Shamir Medical Center (Asaf Harofe)	Nir Rainy et al
hCoV-19/Heilongjiang/IVDC-551/2022	EPI_ISL_11873914		HeiLongjiang Provincial Center For Disease Control And Prevention	National Institute for Viral Disease Control and Prevention, China CDC	Qi Liang et al
hCoV-19/Hainan/IVDC-609/2022	EPI_ISL_12030374		Hainan Provincial Center for Disease Control and Prevention	National Institute for Viral Disease Control and Prevention, China CDC	Chuyang Sun et al
hCoV-19/Netherlands/NB-RIVM-45037/2021	EPI_ISL_3137109		National Institute for Public Health and the Environment (RIVM)	National Institute for Public Health and the Environment (RIVM)	Adam Meijer et al
hCoV-19/Mongolia/10011820/2021	EPI_ISL_10899724	OM961246.1	Biotechnology Core Facility Branch, Centers for Disease Control and Prevention	Centers for Disease Control and Prevention Division of Viral Diseases, Pathogen Discovery	Anir Enkhbat et al
hCoV-19/InnerMongolia/IVDC-597/2022	EPI_ISL_12030362		The center for disease control and prevention of Inner Mongolia	National Institute for Viral Disease Control and Prevention, China CDC	Yan Hai et al
hCoV-19/Moldova/A0047_2021_10_22/2021	EPI_ISL_7677990		Moldova, Chisinau, MedExpert	Moldova, Chisinau, MedExpert	Morozov Alexandr et al
hCoV-19/Heilongjiang/IVDC-HH-455/2021	EPI_ISL_10925363		Heilongjiang Center for Disease Control and Prevention	National Institute for Viral Disease Control and Prevention, China CDC	Xinfa Pei et al
hCoV-19/USA/NE-NPHL-S428156/2021	EPI_ISL_6261209		Nebraska Public Health Laboratory	Nebraska Public Health Laboratory	NPHL COVID-19 Response Team et al
hCoV-19/Azerbaijan/un-ChVir28862/2021	EPI_ISL_15714282		Xususi Tehlukeli Infeksiyalara Nezaret Merkezi	Charité Universitätsmedizin Berlin, Institut für Virologie	Victor M Corman et al
hCoV-19/Bonaire/BQ-RIVM-73762/2021	EPI_ISL_7785046		National Institute for Public Health and the Environment (RIVM)	National Institute for Public Health and the Environment (RIVM)	Adam Meijer et al
hCoV-19/Crimea/CRIE-L219D0006/2021	EPI_ISL_3996687		Molecular Diagnostic Laboratory of Federal Budget Institution of Science at the Central Research Institute of Epidemiology of the Federal Service on Customers' Rights Protection and Human Well-being Surveillance	Group of Genomics and Postgenomic Technologies of Central Research Institute of Epidemiology	Samoilov A.E. et al
hCoV-19/Hunan/CS-LSI005/2021	EPI_ISL_16138063		Life Sciences Institute, Sansure	Life Sciences Institute, Sansure	He et al
hCoV-19/Shandong/Yantai_01/2021	EPI_ISL_8525417		Yantai Center for Disease Control and Prevention	Yantai Center for Disease Control and Prevention	Yulou Sun et al
hCoV-19/Anhui/WHCDC-001/2021	EPI_ISL_12901913		Wuhu Center for Disease Control and Prevention	Wuhu Center for Disease Control and Prevention	Gongfei Wang et al
hCoV-19/Liaoning/IVDC-SY-220/2021	EPI_ISL_9301323		Liaoning Center for Disease Control and Prevention	National Institute for Viral Disease Control and Prevention, China CDC	Haibo Sun et al
hCoV-19/Russia/KO-3433/2021	EPI_ISL_14842468		Molecular Genetic Monitoring Group	Molecular Genetic Monitoring Group	Anna S. Gladkikh et al
hCoV-19/Jiangxi/IVDC-10-10/2021	EPI_ISL_8295291		Jiangxi Provincial Center for Disease Control and Prevention	National Institute for Viral Disease Control and Prevention, China CDC	Tian Gong et al
hCoV-19/Ecuador/NIC-INSPI-15380/2021	EPI_ISL_6569632		INSPI-CRN DE INFLUENZA Y OTROS VIRUS RESPIRATORIOS	INSPI-CRN DE INFLUENZA Y OTROS VIRUS RESPIRATORIOS	Alfredo Bruno et al
hCoV-19/Fujian/2021KT-VIR-SPE-0004/2021	EPI_ISL_15756126		Fujian Center for Disease Control and Prevention	Fujian Center for Disease Control and Prevention	Lin Qi et al
hCoV-19/Kazakhstan/NLA-04-80/2021	EPI_ISL_18595431		Center for Life Sciences, National Laboratory Astana	Center for Life Sciences, National Laboratory Astana	Kairov et al
hCoV-19/Kazakhstan/NLA-06-33/2021	EPI_ISL_18595469		Center for Life Sciences, National Laboratory Astana	Center for Life Sciences, National Laboratory Astana	Kairov et al
hCoV-19/Sweden/4054049264/2021	EPI_ISL_5103969		Sweden/Sodermanland/Unilabs	Unilabs/Eskilstuna/Sweden	Emma Arvidsson et al
hCoV-19/Montenegro/CO-00421_MNE000_5300242102/2021	EPI_ISL_7241383		Laboratory for Molecular Diagnostics,IPHMN	Eurofins Genomics Europe Sequencing GmbH	Danijela Vujošević et al
hCoV-19/Chad/TCH-29/2021	EPI_ISL_9274866		Ministère de Santé Publique et de la Solidarité Nationale	Pathogen Genomics Lab, National Institute for Biomedical Research (INRB)	Placide Mbala-Kingebeni et al B
hCoV-19/Germany/HH-hpi-p9401/2021	EPI_ISL_4939621		Labor Dr. Fenner und Kollegen	Heinrich Pette Institute, Leibniz Institute for Experimental Virology	Alexis Robitaille et al
hCoV-19/Denmark/DCGC-197525/2021	EPI_ISL_5916383	OW397069.1	Department of Bacteria, Parasites and Fungi, Statens Serum Institut, Copenhagen, Denmark	Statens Serum Institut Bioinformatics and Microbial Genomics	Povilas Matusevicius on behalf of the Danish Covid-19 Genome Consortium et al
hCoV-19/Heilongjiang/IVDC-HH-381/2021	EPI_ISL_10925289		Heilongjiang Center for Disease Control and Prevention	National Institute for Viral Disease Control and Prevention, China CDC	Lu Tang et al
hCoV-19/Belarus/BR-RRPCEM-VIS_10057/2021	EPI_ISL_11063110		Laboratory for HIV and opportunistic infections diagnosis The Republican Research and Practical Center for Epidemiology and Microbiology (RRPCEM)	Laboratory for HIV and opportunistic infections diagnosis The Republican Research and Practical Center for Epidemiology and Microbiology (RRPCEM)	Elena Gasich et al
hCoV-19/Liaoning/IVDC-DL-188/2021	EPI_ISL_8896680		Dalian Municipal Center for Disease Control and Prevention	National Institute for Viral Disease Control and Prevention, China CDC	Xingying Lang et al
hCoV-19/Heilongjiang/IVDC-HEB-534/2021	EPI_ISL_10925442		Heilongjiang Center for Disease Control and Prevention	National Institute for Viral Disease Control and Prevention, China CDC	Quanbo Hu et al
hCoV-19/Nepal/EPN-T171/2021	EPI_ISL_13331533		Sukraraj Tropical and Infectious Disease Hospital	Center for Molecular Dynamics Nepal	Epidemic Intelligence Team et al
hCoV-19/Scotland/QEUH-17B538F/2021	EPI_ISL_2808009	OU379351.1	Lighthouse Lab in Glasgow	Wellcome Sanger Institute for the COVID-19 Genomics UK (COG-UK) Consortium	Harper VanSteenhouse et al
hCoV-19/Belgium/rega-16254/2021	EPI_ISL_4572026		KU Leuven, Rega Institute, Clinical and Epidemiological Virology	KU Leuven, Rega Institute, Clinical and Epidemiological Virology	Tony Wawina-Bokalanga et al
hCoV-19/Kosovo/CO-00367-XXK000_9797/2021	EPI_ISL_4545806		Department of Microbiology, National Institute of Public Health of Kosovo	Department of Microbiology, National Institute of Public Health of Kosovo	Xhevat Jakupi et al
hCoV-19/Italy/SIC-AOUP-UNIPA_86103/2021	EPI_ISL_3280870		Laboratorio di Riferimento Regionale della Sicilia Occidentale per l'Emergenza COVID-19	Laboratorio di Riferimento Regionale della Sicilia Occidentale per l’Emergenza COVID-19	Fabio Tramuto et al
hCoV-19/India/AR-CSIR-NEIST-INSACOG-NEIST16-CID0142/2021	EPI_ISL_8889296		RT-PCR Lab, TRIHMS, Naharlagun	Centre for Infectious Diseases, CSIR-NEIST	Romi Wahengbam et al
hCoV-19/India/KL-GENESCOV07179/2021	EPI_ISL_4749210		Kerala State SARS-COV-2 Genome Surveillance Programme (GENESCOV2)	GENESCOV2 at CSIR Institute of Genomics and Integrative Biology	Kerala State SARS-COV-2 Genome Surveillance Programme (GENESCOV2) et al
hCoV-19/India/MZ-INSACOG-1526100531479/2021	EPI_ISL_8700820		INSACOG-Mizoram	National Institute of Biomedical Genomics – INSACOG	Arindam Maitra et al A
hCoV-19/India/CT-ILSGS11382/2021	EPI_ISL_7877853		Pt. JNM Medical College, Raipur	Institute of Life Sciences-INSACOG	Sunil K. Raghav et al
hCoV-19/Kuwait/KCCC-4250468-W037396/2021	EPI_ISL_4085144		WARA LAB	KUWAIT CANCER CONTROL CENTER	SHAKIR BAHZAD et al
hCoV-19/Jordan/PHBC10/2021	EPI_ISL_2932618		Jordan University of Science Technology/ Irbid filed Hospital/ MOH	Princess Haya Biotechnology Center/ Jordan University of Science Technology	Saied Jaradat et al
hCoV-19/India/MZ-INSACOG-587704719/2021	EPI_ISL_9017990		INSACOG-Mizoram	National Institute of Biomedical Genomics – INSACOG	Arindam Maitra et al A
hCoV-19/India/MZ-INSACOG-1526800051416/2021	EPI_ISL_9721279		INSACOG-Mizoram	National Institute of Biomedical Genomics – INSACOG	Arindam Maitra et al A
hCoV-19/Seychelles/SS3903/2021	EPI_ISL_6705023	OL691194.1	Seychelles Public Health Laboratory	KEMRI-Wellcome Trust Research Programme,Kilifi	Githinji G. et al
hCoV-19/India/RJ-IGIB-135585/2021	EPI_ISL_2880131		INSACOG Surveillance	INSACOG at CSIR Institute of Genomics and Integrative Biology	INSACOG et al
hCoV-19/Peru/LIM-INS-12362/2021	EPI_ISL_9053600		Laboratorio de Referencia Nacional de Virus Respiratorios. Centro Nacional de Salud Publica. Instituto Nacional de Salud Peru.	Laboratorio de Referencia Nacional de Virus Respiratorios. Centro Nacional de Salud Publica. Instituto Nacional de Salud Peru.	Carlos Padilla Rojas et al
hCoV-19/Fujian/2021BD-VIR-SPE-0579/2021	EPI_ISL_15756978		Fujian Center for Disease Control and Prevention	Fujian Center for Disease Control and Prevention	Lin Qi et al
hCoV-19/Indonesia/SA-NIHRD-ES1717207091W/2021	EPI_ISL_11864536		RSUD Manembo-nembo Bitung	National Institute of Health Research and Development	Hana Apsari Pawestri et al
hCoV-19/Indonesia/JB-KWG-LIPI-NIHRD-0026/2021	EPI_ISL_2631467		RS Bayukarta	Indonesian Institute of Sciences (LIPI)/National Agency of Research and Innovation (BRIN) and National Institute of Health Research and Development (NIHRD)	Nova D. Yanthi et al
hCoV-19/France/NAQ-ALPIGENE-2107220277/2021	EPI_ISL_11448565		Synlab	Laboratoire de Biologie Médicale (LBM) Alpigene	Stéphanie Ducreux et al
hCoV-19/Timor-Leste/TL969/2021	EPI_ISL_4761812		National Health Laboratory, Timor-Leste	Microbiological Diagnostic Unit - Public Health Laboratory (MDU-PHL)	Soares da Silva et al
hCoV-19/Malaysia/UNIMAS-B12577/2021	EPI_ISL_8782810		Bintulu Medical Centre (Bintulu)	Institute of Health and Community Medicine	Chan Chia Jui et al
hCoV-19/Zhejiang/ZPCDCP-15/2021	EPI_ISL_17261517		Zhejiang Provincial Center for Disease Control and Prevention	Zhejiang Provincial Center for Disease Control and Prevention	Yi Sun et al
hCoV-19/Singapore/3176/2021	EPI_ISL_3307980		National Public Health Laboratory, National Centre for Infectious Diseases	National Public Health Laboratory, National Centre for Infectious Diseases	Tze Minn Mak et al
hCoV-19/Fujian/2021KT-VIR-SPE-0023/2021	EPI_ISL_15756114		Fujian Center for Disease Control and Prevention	Fujian Center for Disease Control and Prevention	Lin Qi et al
hCoV-19/Singapore/6979/2021	EPI_ISL_5421878		National Public Health Laboratory, National Centre for Infectious Diseases	National Public Health Laboratory, National Centre for Infectious Diseases	Grace Ngan et al
hCoV-19/Singapore/6943/2021	EPI_ISL_5421303		National Public Health Laboratory, National Centre for Infectious Diseases	National Public Health Laboratory, National Centre for Infectious Diseases	Katherine Ching et al
hCoV-19/Singapore/5631/2021	EPI_ISL_4341980		National Public Health Laboratory, National Centre for Infectious Diseases	National Public Health Laboratory, National Centre for Infectious Diseases	Katherine Ching et al
hCoV-19/Singapore/5947/2021	EPI_ISL_4557887		National Public Health Laboratory, National Centre for Infectious Diseases	National Public Health Laboratory, National Centre for Infectious Diseases	Katherine Ching et al
hCoV-19/Singapore/7198/2021	EPI_ISL_5722288		National Public Health Laboratory, National Centre for Infectious Diseases	National Public Health Laboratory, National Centre for Infectious Diseases	Grace Ngan et al
hCoV-19/Indonesia/JK-NIHRD-WGS12643/2021	EPI_ISL_6846823		Smartco Laboratorium	National Institute of Health Research and Development	Hana Apsari Pawestri et al
hCoV-19/India/UT-NCDC-5809206/2021	EPI_ISL_11052991		National Centre for Disease Control (NCDC) Biotechnology Division, Delhi - INSACOG	NCDC Delhi, Biotechnology Division -INSACOG	Mahesh S Dhar et al
hCoV-19/India/KA-NIMH-SEQ-2334/2021	EPI_ISL_3233027		VICTORIA HOSPITAL	INSACOG-KA, NIMHANS	Chitra Pattabiraman et al
hCoV-19/India/MN-INSACOG-1425500153394/2021	EPI_ISL_9116457		INSACOG-MANIPUR	National Institute of Biomedical Genomics – INSACOG	Arindam Maitra et al A
hCoV-19/India/AS-CSIR-NEIST-INSACOG-NEIST3-CIDIN0233/2021	EPI_ISL_10955255		COVID-19 Testing Laboratory, CSIR-NEIST	Centre for Infectious Diseases, CSIR-NEIST	Romi Wahengbam et al
hCoV-19/India/NL-IBSD-DMP-P11-43/2021	EPI_ISL_8890615		DSO, DIMAPUR	INSACOG-IBSD Manipur	Dr. Nanaocha Sharma et al
hCoV-19/India/LD-ICMR-NIV-INSACOG-GSEQ-4651/2021	EPI_ISL_3244604		ICMR-National Institute of Virology - INSACOG	NIV Influenza	Potdar et al B
hCoV-19/India/GJ-INSACOG-GBRC2387/2021	EPI_ISL_5023021		Toprani Advanced Lab system,Vadodara	Gujarat Biotechnology Research Centre	Ramesh Pandit et al
hCoV-19/India/SK-INSACOG-1122500105794/2021	EPI_ISL_9323734		INSACOG-Sikkim	National Institute of Biomedical Genomics – INSACOG	Arindam Maitra et al A
hCoV-19/Croatia/6721/2021	EPI_ISL_3061307		Nastavni zavod za javno zdravstvo Primorsko- Goranske Županije	Hrvatski zavod za javno zdravstvo	Irena Tabain et al
hCoV-19/USA/OK-CDC-ASC210154154/2021	EPI_ISL_2875844	MZ533421.1	Aegis Sciences Corporation	Centers for Disease Control and Prevention Division of Viral Diseases, Pathogen Discovery	Dakota Howard et al
hCoV-19/Aruba/AW-RIVM-52600/2021	EPI_ISL_3733655		National Institute for Public Health and the Environment (RIVM)	National Institute for Public Health and the Environment (RIVM)	Adam Meijer et al
hCoV-19/USA/AL-ADPH-ADPH_0896/2021	EPI_ISL_5887329		ADPH	ADPH	Adrianna Walker et al
hCoV-19/USA/ME-HETL-J6895/2021	EPI_ISL_4084577		Maine Health and Environmental Testing Laboratory	Tewhey Lab, The Jackson Laboratory	Matluk et al
hCoV-19/USA/OK-OKPHLCOV0002834/2021	EPI_ISL_15568281		Oklahoma Department of Health	Oklahoma Department of Health	Grimaldo et al
hCoV-19/TrinidadandTobago/117319/2021	EPI_ISL_8936904		Trinidad Public Health Laboratory	Carrington Lab, Department of Preclinical Sciences, Faculty of Medical Sciences, The University of the West Indies, St Augustine Campus	Nikita S. D. Sahadeo et al
hCoV-19/Pakistan/NIH-B15-S9/2021	EPI_ISL_3827531		Department of Virology	Department of Virology	Massab Umair et al
hCoV-19/India/KL-GENESCOV07241/2021	EPI_ISL_4749273		Kerala State SARS-COV-2 Genome Surveillance Programme (GENESCOV2)	GENESCOV2 at CSIR Institute of Genomics and Integrative Biology	Kerala State SARS-COV-2 Genome Surveillance Programme (GENESCOV2) et al
hCoV-19/Azerbaijan/un-ChVir28816/2021	EPI_ISL_15714251		Xususi Tehlukeli Infeksiyalara Nezaret Merkezi	Charité Universitätsmedizin Berlin, Institut für Virologie	Victor M Corman et al
hCoV-19/Madagascar/LA2M-140588/2021	EPI_ISL_13729350		Laboratoire d'Analyses Médicales Malagasy (LA2M)	Virology Unit, Institut Pasteur de Madagascar	Vololoniaina Raharinosy et al
hCoV-19/Senegal/260959/2021	EPI_ISL_8526935		Institut Pasteur de Dakar	Institut Pasteur de Dakar	Diallo Amadou et al
hCoV-19/Senegal/285627/2021	EPI_ISL_8526886		Institut Pasteur de Dakar	Institut Pasteur de Dakar	Diallo Amadou et al
hCoV-19/Mauritanie/395964/2021	EPI_ISL_12316584		INRSP-Mauritania	INRSP-Mauritania	Sidi mohamed Ahmed et al
hCoV-19/Ireland/G-NVRL-M35IRL21378/2021	EPI_ISL_3979949		National Virus Reference Laboratory	National Virus Reference Laboratory	Zoe Yandle et al
hCoV-19/Austria/CeMM13452/2021	EPI_ISL_3230954		Austrian Agency for Health and Food Safety (AGES)	Bergthaler laboratory, CeMM Research Center for Molecular Medicine of the Austrian Academy of Sciences	Lukas Endler et al
hCoV-19/Gambia/71846/2021	EPI_ISL_8401735		MRCG at LSHTM Genomics lab	MRCG at LSHTM Genomics lab	Abdul Karim sesay et al
hCoV-19/India/LA-NCDC-380980/2021	EPI_ISL_4446788		National Centre for Disease Control (NCDC) Biotechnology Division, Delhi - INSACOG	NCDC Delhi, Biotechnology Division -INSACOG	Mahesh S Dhar et al
hCoV-19/Japan/RB21-005-72/2021	EPI_ISL_5403066		Microbiology laboratory, National Center for Global Health and Medicine Hospital	Pathogen Genomics Center, National Institute of Infectious Diseases	Tsuyoshi Sekizuka et al B
hCoV-19/Japan/PG-174444/2021	EPI_ISL_9223376		Chiba Prefectural Institute of Public Health	Division of Virology and Zoology, Chiba Prefectural Institute of Public Health	Yuki Fujinuma et al
hCoV-19/Japan/PG-130081/2021	EPI_ISL_5769938		Fukuoka Institute of Health and Environmental Sciences	Fukuoka Institute of Health and Environmental Sciences	Yoshiki Etoh et al
hCoV-19/Panama/GMI-PASEQ576/2021	EPI_ISL_11695721		Gorgas Memorial Institute of Health Studies	Gorgas Memorial Institute of Health Studies	Claudia Gonzalez et al
hCoV-19/Mexico/ZAC-InDRE_FB17737_S4371/2021	EPI_ISL_2937837		LESP Zacatecas	Instituto de Diagnostico y Referencia Epidemiologicos (INDRE)	Claudia Wong-Arambula et al
hCoV-19/HongKong/VM21035701/2021	EPI_ISL_3547106		Home Quarantine Taskforce	Hong Kong Department of Health	Alan K.L. Tsang et al
hCoV-19/USA/MT-MTPHL-3883367/2021	EPI_ISL_4417449		Montana Public Health Laboratory	Montana Public Health Laboratory	Joy Ritter et al
hCoV-19/USA/OH-CDC-MMB09548667/2021	EPI_ISL_3604224	MZ875475.1	Mako Medical	Centers for Disease Control and Prevention Division of Viral Diseases, Pathogen Discovery	Dakota Howard et al
hCoV-19/USA/MO-CDC-ASC210424594/2021	EPI_ISL_7177349	OL750160.1	Aegis Sciences Corporation	Centers for Disease Control and Prevention Division of Viral Diseases, Pathogen Discovery	Dakota Howard et al
hCoV-19/USA/MO-CDC-ASC210097787/2021	EPI_ISL_4378855	OK223161.1	Aegis Sciences Corporation	Centers for Disease Control and Prevention Division of Viral Diseases, Pathogen Discovery	Dakota Howard et al
hCoV-19/India/PB-NCDC-370959/2021	EPI_ISL_4473803		National Centre for Disease Control (NCDC) Biotechnology Division, Delhi - INSACOG	NCDC Delhi, Biotechnology Division -INSACOG	Robin Marwal et al
hCoV-19/India/SK-INSACOG-1122500110493/2021	EPI_ISL_9323782		INSACOG-Sikkim	National Institute of Biomedical Genomics – INSACOG	Arindam Maitra et al A
hCoV-19/India/HR-IGIB-60553/2021	EPI_ISL_2880363		INSACOG Surveillance	INSACOG at CSIR Institute of Genomics and Integrative Biology	INSACOG et al
hCoV-19/India/UK-NCDC-2609374/2021	EPI_ISL_2461514		National Centre for Disease Control (NCDC) Biotechnology Division, Delhi	NCDC Delhi, Biotechnology Division INSACOG	Mahesh S Dhar et al
hCoV-19/Qatar/QA.QU.18.25.F11/2021	EPI_ISL_5473757		Ministry of Public Health / Hamad Medical Corporation	Biomedical Research Center (BRC), Qatar University / Qatar Genome Project (QGP)	BRC: Fatiha M. Benslimane et al
hCoV-19/Qatar/QA.QU.18.28.H1/2021	EPI_ISL_7167064		Ministry of Public Health / Hamad Medical Corporation	Biomedical Research Center (BRC), Qatar University / Qatar Genome Project (QGP)	BRC: Heba A. Al-Khatib et al
hCoV-19/India/OR-ILSGS08201/2021	EPI_ISL_7873902		Srirama Chandra Bhanja Medical College and Hospital, Cuttack	Institute of Life Sciences-INSACOG	Sunil K. Raghav et al
hCoV-19/Mongolia/202107070/2021	EPI_ISL_8482978	OM182163.1	Biotechnology Core Facility Branch, Centers for Disease Control and Prevention	Centers for Disease Control and Prevention Division of Viral Diseases, Pathogen Discovery	Anir Enkhbat et al
hCoV-19/Bonaire/BQ-RIVM-60465/2021	EPI_ISL_4839549		National Institute for Public Health and the Environment (RIVM)	National Institute for Public Health and the Environment (RIVM)	Adam Meijer et al
hCoV-19/Maldives/MAV32203/2021	EPI_ISL_3275173		F. Feeali	Indira Gandhi Memorial Hospital	Dr. Milza Abdul Muhsin et al
hCoV-19/SouthAfrica/Tygerberg_2221/2021	EPI_ISL_3856187		Division of Medical Virology, National Health Laboratory Service (NHLS), Tygerberg Hospital / Stellenbosch University	Division of Medical Virology, National Health Laboratory Service (NHLS), Tygerberg Hospital / Stellenbosch University	Susan Engelbrecht et al
hCoV-19/Maldives/MAV61973/2021	EPI_ISL_3540058		Indira Gandhi Memorial Hospital	Indiar Gandhi Memorial Hospital	D. Fathmath Nazla Rafeeq et al
hCoV-19/Maldives/MAV62487/2021	EPI_ISL_3540059		Indira Gandhi Memorial Hospital	Indiar Gandhi Memorial Hospital	D. Fathmath Nazla Rafeeq et al
hCoV-19/Maldives/MAV73473/2021	EPI_ISL_3540064		Indira Gandhi Memorial Hospital	Indiar Gandhi Memorial Hospital	D. Fathmath Nazla Rafeeq et al
hCoV-19/Maldives/MAV80940/2021	EPI_ISL_4104420		Indira Gandhi Memorial Hospital	Indira Gandhi Memorial Hospital	D. Fathmath Nazla Rafeeq et al
hCoV-19/Maldives/MAV86594/2021	EPI_ISL_5985316		Indira Gandhi Memorial Hospital	Indira Gandhi Memorial Hospital	D. Fathmath Nazla Rafeeq et al
hCoV-19/Maldives/MAV86520/2021	EPI_ISL_5985306		Indira Gandhi Memorial Hospital	Indira Gandhi Memorial Hospital	D. Fathmath Nazla Rafeeq et al
hCoV-19/Qatar/QA.QU_18.19.B10/2021	EPI_ISL_2843253		Ministry of Public Health / Hamad Medical Corporation	Biomedical Research Center (BRC), Qatar University / Qatar Genome Project (QGP)	BRC: Fatiha M. Benslimane et al
hCoV-19/Latvia/5479/2021	EPI_ISL_9030777		BIOR, Institute of Food Safety Animal health and Environment	Latvian Biomedical Research and Study Centre	Alise Jakovele et al
hCoV-19/India/MN-INSACOG-1425500164004/2021	EPI_ISL_9721181		INSACOG-Manipur	National Institute of Biomedical Genomics	Arindam Maitra et al A
hCoV-19/Romania/IS-475441/2021	EPI_ISL_5241256		Cantacuzino National Military-Medical Institute, Viral Respiratory Infections Laboratory	Cantacuzino National Military-Medical Institute, Viral Respiratory Infections Laboratory	Luiza Ustea et al
hCoV-19/Romania/B-38400/2021	EPI_ISL_7890559		"Victor Babes" Hospital	National Institute of Infectious Diseases-Prof. Dr. Matei Bals Molecular Diagnostics Laboratory	Corina Casangiu et al
hCoV-19/Ireland/D-NVRL-M21IRL00293036/2021	EPI_ISL_7370630		National Virus Reference Laboratory	National Virus Reference Laboratory	Zoe Yandle et al
hCoV-19/Lebanon/NIC680/2022	EPI_ISL_11209683		National Influenza Center - Rafic Hariri University Hospital	National Influenza Center Lebanon Rafik Hariri University Hospital	Mona Albuaini et al
hCoV-19/India/AR-CSIR-NEIST-INSACOG-NEIST13-CID0084/2021	EPI_ISL_5433667		Microbiology Department, BPGHTC	Centre for Infectious Diseases, CSIR-NEIST	Romi Wahengbam et al
hCoV-19/India/AR-CSIR-NEIST-INSACOG-NEIST13-CID0086/2021	EPI_ISL_5433669		Microbiology Department, BPGHTC	Centre for Infectious Diseases, CSIR-NEIST	Romi Wahengbam et al
hCoV-19/India/AR-CSIR-NEIST-INSACOG-5-CID0077/2021	EPI_ISL_5064588		Microbiology Department, BPGHTC	Centre for Infectious Diseases, CSIR-NEIST	Romi Wahengbam et al
hCoV-19/Fujian/BD-VIR-SPE-0486/2021	EPI_ISL_15775696		Fujian Center for Disease Control and Prevention	Fujian Center for Disease Control and Prevention	Lin Qi et al
hCoV-19/USA/CA-CDC-FG-149301/2021	EPI_ISL_5579564	OK614591.1	Fulgent Genetics	Centers for Disease Control and Prevention Division of Viral Diseases, Pathogen Discovery	Dakota Howard et al
hCoV-19/Paraguay/247711/2021	EPI_ISL_6973929		Hospital Nacional de Itagua	Laboratorio Central de Salud Pública	Sandra Gonzalez et al
hCoV-19/Congo/RC-383/2021	EPI_ISL_10023512		Molecular Lab, National Laboratory of Public Health	Pathogen Genomics Lab, National Institute for Biomedical Research (INRB)	Placide Mbala-Kingebeni et al B
hCoV-19/Madagascar/LA2M-134600/2021	EPI_ISL_13729368		Laboratoire d'Analyses Médicales Malagasy (LA2M)	Virology Unit, Institut Pasteur de Madagascar	Vololoniaina Raharinosy et al
hCoV-19/Luxembourg/LNS1568144/2021	EPI_ISL_7791287		BioneXt Lab	Laboratoire national de sante, Microbiology, Microbial Genomics Platform	Anke Wienecke-Baldacchino et al
hCoV-19/Bulgaria/21BG-NC_003600_R14/2021	EPI_ISL_2967192		National Center of Infectious and Parasitic Diseases	National Center of Infectious and Parasitic Diseases	Alexiev et al
hCoV-19/India/MZ-INSACOG-1526100740898/2021	EPI_ISL_9323792		INSACOG-Mizoram	National Institute of Biomedical Genomics – INSACOG	Arindam Maitra et al A
hCoV-19/Iraq/KR-SEARCH-119884/2021	EPI_ISL_12277868		University of Duhok COVID-19 Center for Research and Diagnosis	Andersen lab at Scripps Research	SEARCH Alliance with Jassim Mohammed Abdo et al
hCoV-19/Aruba/AW-RIVM-77691/2021	EPI_ISL_8586738		National Institute for Public Health and the Environment (RIVM)	National Institute for Public Health and the Environment (RIVM)	Adam Meijer et al
hCoV-19/Palestine/QIBPS-PS-JER123611/2021	EPI_ISL_10033926		Arab American University	Quadram Institute Bioscience	Amer Al-Jewabreh et al
hCoV-19/Jordan/RMSR11S83/2021	EPI_ISL_6075200		Jordan Royal Medical Services Mobil Biological Lab	Jordan Royal Medical Services Genomics Core Lab	Dr. Rame Hamdi khasawneh et al
hCoV-19/Italy/EMR_AUSLRomagna_C091-21-24/2021	EPI_ISL_5580546		U.O. Microbiologia Laboratorio Unico Centro Servizi - AUSL della Romagna	U.O. Microbiologia, Laboratorio Unico Centro Servizi - AUSL della Romagna	Giorgio Dirani et al
hCoV-19/CanaryIslands/HUGCDN-02541500/2021	EPI_ISL_11755426		Servicio Microbiología H.U. Dr. Negrín	Servicio Microbiología H.U. Dr. Negrín	Francisco Javier Chamizo López et al
hCoV-19/Lebanon/HCL022120860701/2021	EPI_ISL_17551924		Center For Infectious Diseases Research	CNR Virus des Infections Respiratoires, France SUD	Antonin Bal et al
hCoV-19/India/ML-1727400000241/2021	EPI_ISL_3019145		INSACOG-MEGHALAYA	National Institute of Biomedical Genomics – INSACOG	Arindam Maitra et al A
hCoV-19/India/TG-CDFD-130759/2021	EPI_ISL_6643059		Government Fever Hospital	CDFD-INSACOG	Murali Bashyam et al
hCoV-19/Lebanon/8470/2021	EPI_ISL_13829481		National Influenza Center, Rafic Hariri University Hospital	The Francis Crick Institute	Jammal N et al
hCoV-19/Lebanon/LAU-CVD-518/2021	EPI_ISL_11327206		Laboratory of Molecular Biology and Cancer Immunology, Faculty of Sciences, Lebanese University	Microbial Pathogenomics Lab - LAU	Sima tokajian et al
hCoV-19/Spain/CL-COV09047/2021	EPI_ISL_3645481		Hospital Clínico Universitario de Valladolid (HCUV)	Hospital Clínico Universitario de Valladolid (HCUV)	Antonio Orduña-Domingo et al
hCoV-19/Chile/AN-CC356/2022	EPI_ISL_10487171		Laboratorio Hospital del Cobre	Laboratorio de Infectologia y Virologia Molecular_Red SaludUC_Christus.	Constanza Martinez-Valdebenito et al
hCoV-19/Norway/18636/2021	EPI_ISL_4203038		Medical Microbiology Unit, Department for Laboratory Medicine, Drammen Hospital, Vestre Viken Health Trust,	Norwegian Institute of Public Health, Department of Virology	Kathrine Stene-Johansen et al
hCoV-19/France/un-HCL021131235901/2021	EPI_ISL_3205799		AX BIO OCEAN	CNR Virus des Infections Respiratoires - France SUD	Antonin Bal et al
hCoV-19/Bonaire/BQ-RIVM-55857/2021	EPI_ISL_4076998		National Institute for Public Health and the Environment (RIVM)	National Institute for Public Health and the Environment (RIVM)	Adam Meijer et al
hCoV-19/Switzerland/GE-DIA-011421086301/2021	EPI_ISL_3160487		Dianalabs SA	Genesupport	Tanguy ARAUD et al
hCoV-19/India/AN-ICMR-NIV-INSACOG-GSEQ-7565/2021	EPI_ISL_9503679		ICMR-National Institute of Virology - INSACOG	NIV Influenza	Dr. Varsha Potdar et al
hCoV-19/India/WB-INSACOG-1931300481780/2021	EPI_ISL_6886468		INSACOG-WB	National Institute of Biomedical Genomics – INSACOG	Arindam Maitra et al A
hCoV-19/Somalia/0080/2021	EPI_ISL_14236398		Puntland-Public Health Lab	Puntland-Public Health Lab	Mahamoud Hussein et al
hCoV-19/Djibouti/NAMRU3_E295/2021	EPI_ISL_6693770	OL640806.1	Naval Medical Research Unit No. 3	Naval Medical Research Center Biological Defense Research Directorate	Catherine E. Arnold et al
hCoV-19/Djibouti/NAMRU3_E303/2021	EPI_ISL_6693775	OL640811.1	Naval Medical Research Unit No. 3	Naval Medical Research Center Biological Defense Research Directorate	Catherine E. Arnold et al
hCoV-19/Djibouti/NAMRU3_IT002/2021	EPI_ISL_6693792	OL640828.1	Naval Medical Research Unit No. 3	Naval Medical Research Center Biological Defense Research Directorate	Catherine E. Arnold et al
hCoV-19/India/WB-INSACOG-1930400717267/2021	EPI_ISL_6885588		INSACOG-WB	National Institute of Biomedical Genomics – INSACOG	Arindam Maitra et al A
hCoV-19/India/JK-NCDC-6009179/2021	EPI_ISL_11054364		National Centre for Disease Control (NCDC) Biotechnology Division, Delhi - INSACOG	NCDC Delhi, Biotechnology Division -INSACOG	Kalaiarasan Ponnusamy et al
hCoV-19/India/RJ-SMS-ICMR-INSACOG-S-720/2021	EPI_ISL_12587751		SMS MEDICAL COLLEGE,JAIPUR	NIV Influenza	Bharti Malhotra et al
hCoV-19/India/MH-NEERI-CIB5110/2021	EPI_ISL_7468456		CSIR-National Environmental Engineering Research Institute	CSIR-Centre for Cellular and Molecular Biology-INSACOG	Lamuk Zaveri et al
hCoV-19/India/WB-INSACOG-1931502338881/2021	EPI_ISL_9018102		INSACOG-WB	National Institute of Biomedical Genomics – INSACOG	Arindam Maitra et al A
hCoV-19/India/TN-CBR-SEQ-10644/2021	EPI_ISL_9366540		"CBR,IISc"	CBR,IISc	"Bratati Kahali" et al
hCoV-19/USA/MO-MSPHL-002391/2021	EPI_ISL_2635131		Missouri State Public Health Laboratory	Missouri State Public Health Laboratory	Matthew Sinn et al
hCoV-19/Bonaire/BQ-RIVM-66249/2021	EPI_ISL_5968086		National Institute for Public Health and the Environment (RIVM)	National Institute for Public Health and the Environment (RIVM)	Adam Meijer et al
hCoV-19/Bonaire/BQ-RIVM-62985/2021	EPI_ISL_5210145		National Institute for Public Health and the Environment (RIVM)	National Institute for Public Health and the Environment (RIVM)	Adam Meijer et al
hCoV-19/SouthKorea/KDCA13652/2021	EPI_ISL_5634340		Division of Emerging Infectious Diseases, Bureau of Infectious Diseases Diagnosis Control, Korea Disease Control and Prevention Agency	Division of Emerging Infectious Diseases, Bureau of Infectious Diseases Diagnosis Control, Korea Disease Control and Prevention Agency	Ae Kyung Park et al
hCoV-19/Andorra/AND-242_212721322001_COV-GC/2021	EPI_ISL_5684469		Laboratori d'anàlisis clíniques, Hospital Nostra Senyora de Meritxell	LBM de CHU de Toulouse, Hôpitaux de Toulouse	Rendon M et al
hCoV-19/USA/NV-CDC-LC0336403/2021	EPI_ISL_5871604	OL324030.1	Laboratory Corporation of America	Centers for Disease Control and Prevention Division of Viral Diseases, Pathogen Discovery	Dakota Howard et al
hCoV-19/Nepal/K2050/2021	EPI_ISL_9907706		Koshi Hospital	Center for Molecular Dynamics Nepal	Epidemic Intelligence Team et al
hCoV-19/Jordan/Biolab0379/2021	EPI_ISL_7979253		Biolab Diagnostic Laboratories	Biolab Diagnostic Laboratories	Issa Abu-Dayyeh et al
hCoV-19/Lesotho/N22937/2021	EPI_ISL_13037946		National Reference Laboratories	National Institute for Communicable Diseases of the National Health Laboratory Service	Gorova V et al
hCoV-19/Chad/TCH-28/2021	EPI_ISL_9274865		Ministère de Santé Publique et de la Solidarité Nationale	Pathogen Genomics Lab, National Institute for Biomedical Research (INRB)	Placide Mbala-Kingebeni et al B
hCoV-19/Algeria/36421/2021	EPI_ISL_3161806		NIC, Viral Respiratory Unit	Virology Departement	Alia Grad et al
hCoV-19/India/ML-CCMB-CIA3245/2021	EPI_ISL_2660889		PASTEUR MOLECULAR LABORATORY - INSACOG MEGHALAYA	CSIR-Centre for Cellular and Molecular Biology-INSACOG	R. Lyngdoh et al
hCoV-19/Jordan/Biolab0209/2021	EPI_ISL_5529842		Biolab Diagnostic Laboratories	Biolab Diagnostic Laboratories	Issa Abu-Dayyeh et al
hCoV-19/Uzbekistan/Tashkent-CGB-44/2021	EPI_ISL_3673673		Private clinic of Biogen Med, Tashkent, Uzbekistan	Center of Genomics and bioinformatics, Bioinformatics laboratory	Mirzakamol S Ayubov et al
hCoV-19/Jordan/Biolab0392/2021	EPI_ISL_7979257		Biolab Diagnostic Laboratories	Biolab Diagnostic Laboratories	Issa Abu-Dayyeh et al
hCoV-19/UnitedArabEmirates/BTC-9975/2021	EPI_ISL_16814565		Khalifa University Center for Biotechnology	Khalifa University Center for Biotechnology	AlSafar et al.
hCoV-19/InnerMongolia/IVDC-10-02/2021	EPI_ISL_8295282		Inner Mongolia Comprehensive Center for Disease Control and Prevention	National Institute for Viral Disease Control and Prevention, China CDC	Xiaoling Tian et al
hCoV-19/HongKong/VM21033536/2021	EPI_ISL_3019496		HOME QUARANTINE TASKFORCE	Hong Kong Department of Health	Alan K.L. Tsang et al
hCoV-19/Iran/AH08481NGS/2021	EPI_ISL_15756475		Hamedan University of Medical Sciences	COVID-19 National Reference Laboratory, Pasteur Institute of Iran	Zahra Fereydouni et al
hCoV-19/Portugal/PT9090/2021	EPI_ISL_2694950		H Fernando Fonseca	Instituto Nacional de Saude (INSA)	Borges et al
hCoV-19/Australia/NSW-ICPMR-9959/2021	EPI_ISL_5306343		Histopath	NSW Health Pathology - Institute of Clinical Pathology and Medical Research; Westmead Hospital; University of Sydney	Arnott A. et al
hCoV-19/Australia/TAS000294/2021	EPI_ISL_3247060		Royal Hobart Hospital	Royal Hobart Hospital	Dr L. Cooley et al
hCoV-19/Australia/ACT1729/2021	EPI_ISL_7569702		Capital Pathology	Schwessinger Lab	Austin Bird et al
hCoV-19/Australia/NSW-ICPMR-11508/2021	EPI_ISL_5533616		Southern. IML Pathology	NSW Health Pathology - Institute of Clinical Pathology and Medical Research; Westmead Hospital; University of Sydney	Arnott A. et al
hCoV-19/NewZealand/21CV3349/2021	EPI_ISL_7377195		MedLab South Ltd Nelson	Institute of Environmental Science and Research (ESR)	Sarah Cockerton et al
hCoV-19/NewZealand/22CV0056/2021	EPI_ISL_8648725		Hawkes Bay Hospital	Institute of Environmental Science and Research (ESR)	Sarah Cockerton et al
hCoV-19/Australia/ACT0423/2021	EPI_ISL_4108126		ACT Pathology	Schwessinger Lab	Carolina Correa Ospina et al
hCoV-19/Australia/NT392/2021	EPI_ISL_12275598		Royal Darwin Hospital Pathology	Microbiological Diagnostic Unit - Public Health Laboratory (MDU-PHL)	Meumann et al
hCoV-19/India/SK-INSACOG-1122500113875/2021	EPI_ISL_8661030		INSACOG-Sikkim	National Institute of Biomedical Genomics – INSACOG	Arindam Maitra et al A
hCoV-19/India/AS-INSACOG-1861803648163/2021	EPI_ISL_9720972		INSACOG-Assam	National Institute of Biomedical Genomics – INSACOG	Arindam Maitra et al A
hCoV-19/India/OR-ILSGS12973/2021	EPI_ISL_10398741		FMFMCH, Balasore	Institute of Life Sciences-INSACOG	Sunil K. Raghav et al
hCoV-19/India/MN-INSACOG-1425500154511/2021	EPI_ISL_9323583		INSACOG-MANIPUR	National Institute of Biomedical Genomics – INSACOG	Arindam Maitra et al A
hCoV-19/Guangdong/GDIPH-GDPCC-06/2022	EPI_ISL_18934697		Guangdong Provincial Institute of Public Health, Guangdong Provincial Institute of Public Health	Guangdong Provincial Institute of Public Health, Guangdong Provincial Institute of Public Health	Zhou et al
hCoV-19/Laos/LOMWRU-1447/2021	EPI_ISL_18001431		NCLE	LOMWRU/Microbiology Laboratory, Mahosot Hospital	Malavanh Vongsouvath et al
hCoV-19/Vietnam/QT2021_182/2021	EPI_ISL_9691653		CDC Quảng Trị, Vietnam	Department of Microbiology and Immunology, Pasteur Institute in Nha Trang	Trinh Hoang Long et al
hCoV-19/India/TR-360548177/2021	EPI_ISL_3982885		INSACOG-Tripura	National Institute of Biomedical Genomics – INSACOG	Arindam Maitra et al A
hCoV-19/India/AP-CCMB-CIA4533/2021	EPI_ISL_2775325		AP SSO	CSIR-Centre for Cellular and Molecular Biology-INSACOG	Priya Nurkurthy et al
hCoV-19/India/MP-NCDC-590931/2021	EPI_ISL_11053239		National Centre for Disease Control (NCDC) Biotechnology Division, Delhi - INSACOG	NCDC Delhi, Biotechnology Division -INSACOG	Kalaiarasan Ponnusamy et al
hCoV-19/Jordan/RMSR12S7/2021	EPI_ISL_7547533		Jordan Royal Medical Services Mobile biological lab	Jordan Royal Medical Services Genomics Core Lab	Dr. Rame Hamdi khasawneh et al
hCoV-19/Chad/20220316_49744/2021	EPI_ISL_18731712		Department of Laboratories, Ministry of Public Health, Chad	Department of Laboratories, Ministry of Public Health, Chad	Mathiew Hota et al
hCoV-19/Pakistan/DUHS30/2021	EPI_ISL_8329847		Provincial Public Health Reference Laboratory Sindh, Dow University of Health Sciences.	Genomic Surveillance Lab, Provincial Public Health Reference Laboratory Sindh, Dow University of Health Sciences	Saaed Khan et al
hCoV-19/Spain/CT-HUGTiPM071XR5E12/2022	EPI_ISL_9012529		Microbiology Department, Laboratori Clínic Metropolitana Nord. Hospital Universitari Germans Trias i Pujol	Can Ruti SARS-CoV-2 Sequencing Hub (HUGTiP/IrsiCaixa/IGTP)	Marc Noguera-Julian et al
hCoV-19/Libya/86574a-37/2021	EPI_ISL_14014997		Public Health Reference Laboratory NCDC	Public Health Reference Laboratory NCDC	Abdulla Bashein et al
hCoV-19/Lithuania/LTU000_KNS_ANT_07_26_158/2021	EPI_ISL_3340962		UAB Diagnostikos laboratorija	National Public Health Surveillance Laboratory	Lukas Zemaitis et al
hCoV-19/Lithuania/LTU000_REZUS_12_30_387/2021	EPI_ISL_9611488		UAB "Rezus.lt"	National Public Health Surveillance Laboratory	Lukas Zemaitis et al
hCoV-19/Belgium/AZDelta-2139-16659/2021	EPI_ISL_5315086		AZDelta	AZ Delta Medical Laboratories in Roeselare, Belgium	Geert Martens et al
hCoV-19/Ghana/TRA-2118/2021	EPI_ISL_6944012		National Influenza Centre	National Influenza Centre	William K. Ampofo et al
hCoV-19/England/BRBR-2BE5E7F/2021	EPI_ISL_7188677	OV299370.1	Berkshire and Surrey Pathology Services Lighthouse Laboratory	Wellcome Sanger Institute for the COVID-19 Genomics UK (COG-UK) Consortium	Berkshire et al
hCoV-19/Cameroon/C132/2021	EPI_ISL_13296379		Laboratoire Nationale de Santé Publique	Institut Pasteur de Dakar	Essomba René Ghislain et al
hCoV-19/Romania/Calarasi_464873/2021	EPI_ISL_3924090		Cantacuzino National Military-Medical Institute, Viral Respiratory Infections Laboratory	Cantacuzino Institute Virology	Carmen Cherciu et al
hCoV-19/Wales/PHWC-PYP77W/2021	EPI_ISL_3004614		Originating lab: Wales Specialist Virology Centre Sequencing lab: Pathogen Genomics Unit	Public Health Wales Microbiology Cardiff Wales Specialist Virology Centre	Catherine Moore et al
hCoV-19/Norway/17512/2021	EPI_ISL_4080376		Vestfold Hospital, Toensberg Department of Microbiology	Norwegian Institute of Public Health, Department of Virology	Kathrine Stene-Johansen et al
hCoV-19/Kosovo/CO-00533-XXK000_5046/2021	EPI_ISL_6965639		Department of Microbiology, National Institute of Public Health of Kosovo	Department of Microbiology, National Institute of Public Health of Kosovo	Xhevat Jakupi et al
hCoV-19/Kosovo/CO-00397-XXK000_7417/2021	EPI_ISL_4550717		Department of Microbiology, National Institute of Public Health of Kosovo	Department of Microbiology, National Institute of Public Health of Kosovo	Xhevat Jakupi et al
hCoV-19/Ireland/KY-NVRL-M37IRL14160/2021	EPI_ISL_5302797		National Virus Reference Laboratory	National Virus Reference Laboratory	Zoe Yandle et al
hCoV-19/Israel/CVL-8000401/2021	EPI_ISL_7134120		Israel Central Virology laboratory	Israel Central Virology laboratory	Neta Zuckerman et al
hCoV-19/Moldova/E0042/2021	EPI_ISL_10637863		MedExpert	MedExpert	Vadim Nirca et al
hCoV-19/Libya/59772-19/2022	EPI_ISL_14014989		Janzor Surveillance	Public Health Reference Laboratory NCDC	Abdulla Bashein et al
hCoV-19/Poland/4588WSN2021_wsseol/2021	EPI_ISL_8476533		WSSE w Olsztynie	Wojewodzka Stacja Sanitarno-Epidemiologiczna w Olsztynie, Laboratorium Badan Epidemiologiczno-Klinicznych	Sylwia Krzetowska et al
hCoV-19/India/GA-ICMR-NIV-NCCS-INSACOG-GSEQ-6064/2021	EPI_ISL_5535983		ICMR-National Institute of Virology - INSACOG	NIV Influenza	Potdar et al B
hCoV-19/Maldives/MAV96128/2021	EPI_ISL_8886556		Indira Gandhi Memorial Hospital	Indira Gandhi Memorial Hospital	D. Fathmath Nazla Rafeeq et al
hCoV-19/India/AN-ICMR-NIV-INSACOG-GSEQ-4944/2021	EPI_ISL_3532974		ICMR-National Institute of Virology - INSACOG	NIV Influenza	Potdar et al B
hCoV-19/India/AS-DIB-312667/2021	EPI_ISL_14917916		ICMR - Regional Medical Research Centre	ICMR - Regional Medical Research Centre	B Borkakoty et al
hCoV-19/SriLanka/DRVL0028/2021	EPI_ISL_18118741		Diagnostic and Research Virology Laboratory	Diagnostic and Research Virology Laboratory	Bushran N Iqbal et al
hCoV-19/India/AP-CCMB-CIA7040/2021	EPI_ISL_3689798		AP SSO	CSIR-Centre for Cellular and Molecular Biology - INSACOG	Jandhyala Sai Krishna et al
hCoV-19/USA/MD-MDH-3642/2021	EPI_ISL_3304360	MZ726930.1	MD PHL	Maryland Department of Health Laboratories Administration	Eric N. Keller et al
hCoV-19/USA/TX-DSHS-8208/2021	EPI_ISL_4000748		TXDSHS	TXDSHS	Rashmi Tuladhar et al
hCoV-19/Canada/UN-146164/2021	EPI_ISL_12388746		Switch Health	Public Health Agency of Canada (PHAC) National Microbiology Laboratory	Anna Majer et al
hCoV-19/Guam/GU-CDC-2-4918948/2021	EPI_ISL_4539506	OK300476.1	Guam Public Health Laboratory	Centers for Disease Control and Prevention Division of Viral Diseases, Pathogen Discovery	Mili Sheth et al
hCoV-19/USA/DC-CDC-LC0350943/2021	EPI_ISL_6078411	OL391606.1	Laboratory Corporation of America	Centers for Disease Control and Prevention Division of Viral Diseases, Pathogen Discovery	Dakota Howard et al
hCoV-19/Argentina/INEI114692/2021	EPI_ISL_9189383		Servicio Virosis Respiratorias-Departamento Virología-INEI	Instituto Nacional Enfermedades Infecciosas C.G.Malbran	Baumeister E. et al
hCoV-19/USA/NE-COPH-S9081/2021	EPI_ISL_7800916		Nebraska Medicine	UNMC COVID-19 Response Team	Catherine B. Pratt et al
hCoV-19/Canada/AB-ABPHL-26751/2021	EPI_ISL_3911230		Alberta Precision Labs (APL)	Public Health Agency of Canada (PHAC) National Microbiology Laboratory	Buss et al
hCoV-19/USA/RI-RISHL-082706/2021	EPI_ISL_16705771		Rhode Island State Health Laboratory	Rhode Island State Health Laboratory	Richard C. Huard et al
hCoV-19/Canada/AB-ABPHL-32659/2021	EPI_ISL_4561268		Alberta Precision Labs (APL)	Public Health Agency of Canada (PHAC) National Microbiology Laboratory	Buss et al
hCoV-19/Colombia/ANT-CWOHC-VG-SEC02502F/2021	EPI_ISL_8519359		SYNLAB	Universidad Nacional de Colombia - Laboratorio Genómico One Health	Andres F. Cardona-Rios et al
hCoV-19/CostaRica/INC-1478-708814/2021	EPI_ISL_5999289		AREA DE SALUD COLORADO	Inciensa, Instituto Costarricense de Investigación y Enseñanza en Nutrición y Salud	Francisco Duarte et al
hCoV-19/Canada/SK-RRPL-275002/2021	EPI_ISL_7985295		SK-Roy Romanow Provincial Laboratory	Saskatchewan - Roy Romanow Provincial Laboratory (RRPL)	Ryan McDonald et al
hCoV-19/Canada/NL-PHML-216815/2021	EPI_ISL_5596340		NL-Dr. Leonard A. Miller Centre for Health Services	Newfoundland and Labrador - Eastern Health	Anna Majer et al
hCoV-19/Aruba/AW-RIVM-62874/2021	EPI_ISL_4993233		National Institute for Public Health and the Environment (RIVM)	National Institute for Public Health and the Environment (RIVM)	Adam Meijer et al
hCoV-19/Chile/LI-PUC_MVL_1630/2021	EPI_ISL_5144860		Laboratorio de Infectologia y Virologia Molecular	Laboratory of Molecular Virology, School of Medicine, Pontificia Universidad Catolica de Chile	Catalina Pardo-Roa et al
hCoV-19/USA/MA-CDCBI-CRSP_HKYHIUZ3LZG7RFIE/2021	EPI_ISL_3407133	MZ709813.1	Broad Institute Clinical Research Sequencing Platform	Infectious Disease Program, Broad Institute of Harvard and MIT	Siddle et al
hCoV-19/Peru/CAJ-INS-6027/2021	EPI_ISL_5115797		Laboratorio de Referencia Nacional de Virus Respiratorios. Centro Nacional de Salud Publica. Instituto Nacional de Salud Peru.	Laboratorio de Referencia Nacional de Virus Respiratorios. Centro Nacional de Salud Publica. Instituto Nacional de Salud Peru.	Carlos Padilla Rojas et al
hCoV-19/USA/NE-USAFSAM-S9278/2021	EPI_ISL_7831293		US Air Force School of Aerospace Medicine	US Air Force School of Aerospace Medicine	Anthony Fries et al
hCoV-19/Mexico/CHP_LANGEBIO_IMSS_4258/2021	EPI_ISL_8251417		Laboratorio Central de Epidemiologia (LCE)	Unidad de Genomica Avanzada	Consorcio Mexicano de Vigilancia Genomica (CoViGen-Mex). Authors (in alphabetical order): Julio Elias Alvarado-Yaah et al
hCoV-19/Djibouti/NAMRU3_E932/2021	EPI_ISL_6693786	OL640822.1	Naval Medical Research Unit No. 3	Naval Medical Research Center Biological Defense Research Directorate	Catherine E. Arnold et al
hCoV-19/Ethiopia/ET2108059/2021	EPI_ISL_6266217		Ethiopian Public Health Institute	EPHI Pathogen Genomic Sequence Lab	Atsbeha G Weldemariam et al
hCoV-19/India/AN-ICMR-NIV-INSACOG-GSEQ-5006/2021	EPI_ISL_3532997		ICMR-National Institute of Virology - INSACOG	NIV Influenza	Potdar et al B
hCoV-19/Fujian/2021BD-VIR-SPE-0496/2021	EPI_ISL_15756090		Fujian Center for Disease Control and Prevention	Fujian Center for Disease Control and Prevention	Lin Qi et al
hCoV-19/CzechRepublic/NRL_10695/2021	EPI_ISL_3425762		National Institute of Public Health	National Institute of Public Health	Helena Jirincova et al
hCoV-19/Russia/VOR-RII-MH45129S/2021	EPI_ISL_8109376		Voronezh Regional Clinical Consultative and Diagnostic Center	WHO National Influenza Centre Russian Federation	Andrey Komissarov et al
hCoV-19/India/GJ-INSACOG-GBRC1481/2021	EPI_ISL_3246248	OM884047.1	GMERS Medical College, Valsad	Gujarat Biotechnology Research Centre	Nitin Savaliya et al
hCoV-19/Sudan/ILRI_M03126/2021	EPI_ISL_17971644		Epidemiology Lab, National Public Health	International Livestock Research Institute	Samuel O. Oyola et al
hCoV-19/Sudan/ILRI_M03092/2021	EPI_ISL_17971612		Epidemiology Lab, National Public Health	International Livestock Research Institute	Samuel O. Oyola et al
hCoV-19/Venezuela/Mir2Lab3/2021	EPI_ISL_6989445		IVIC	Laboratorio de Virología Molecular	Rossana C Jaspe et al
hCoV-19/Luxembourg/LNS5903291/2021	EPI_ISL_5392421		BioneXt Lab	Laboratoire national de sante, Microbiology, Microbial Genomics Platform	Anke Wienecke-Baldacchino et al
hCoV-19/Venezuela/Anz6539/2021	EPI_ISL_10728903		INHRR	Laboratorio de Virologia Molecular	Rossana C Jaspe et al
hCoV-19/Andorra/AND-235_212521294601_COV-GC/2021	EPI_ISL_4949311		Laboratori d'anàlisis clíniques, Hospital Nostra Senyora de Meritxell	LBM de CHU de Toulouse, Hôpitaux de Toulouse	Rendon M et al
hCoV-19/Aruba/AW-RIVM-66093/2021	EPI_ISL_5967752		National Institute for Public Health and the Environment (RIVM)	National Institute for Public Health and the Environment (RIVM)	Adam Meijer et al
hCoV-19/Curacao/CW-RIVM-76910/2021	EPI_ISL_8586810		National Institute for Public Health and the Environment (RIVM)	National Institute for Public Health and the Environment (RIVM)	Adam Meijer et al
hCoV-19/Netherlands/GR-RIVM-60840/2021	EPI_ISL_4841557		National Institute for Public Health and the Environment (RIVM)	National Institute for Public Health and the Environment (RIVM)	Adam Meijer et al
hCoV-19/Liechtenstein/FL-Risch-21B2212042/2021	EPI_ISL_6937235		Dr. Risch Ostschweiz AG	Dr Risch Laboratory	Nadia Wohlwend et al
hCoV-19/Reunion/PIMIT_21322/2021	EPI_ISL_9373950		REUNILAB	UMR PIMIT	Dr David A Wilkinson et al
hCoV-19/Romania/B-18240/2021	EPI_ISL_3259603		National Institute of Infectious Diseases-Prof. Dr. Matei Bals Molecular Diagnostics Laboratory	National Institute of Infectious Diseases-Prof. Dr. Matei Bals Molecular Diagnostics Laboratory	Corina Casangiu et al
hCoV-19/Armenia/IMB12-19/2021	EPI_ISL_9018795		National Center of Disease Control and Prevention of the Republic of Armenia, Davidyants Laboratories, Yerevan, Armenia	Institute of Molecular Biology NAS RA, Republic of Armenia, Department of Bioengineering, BioinformaticsInstitute and Molecular Biology IBMPh RAU, Republic of Armenia	Arsen Arakelyan et al
hCoV-19/Bulgaria/22BG-EU_014736_Pl138/2022	EPI_ISL_10443876		National Center of Infectious and Parasitic Diseases	National Center of Infectious and Parasitic Diseases	Alexiev et al
hCoV-19/Curacao/CW-RIVM-76467/2021	EPI_ISL_8015587		National Institute for Public Health and the Environment (RIVM)	National Institute for Public Health and the Environment (RIVM)	Adam Meijer et al
hCoV-19/Zhejiang/ZPCDCP-33/2021	EPI_ISL_17261535		Zhejiang Provincial Center for Disease Control and Prevention	Zhejiang Provincial Center for Disease Control and Prevention	Yi Sun et al
hCoV-19/EquatorialGuinea/57930/2021	EPI_ISL_4601590		Laboratorio de Investigaciones de Baney	Swiss Tropical and Public Health Institute	Salome Hosch et al
hCoV-19/EquatorialGuinea/61992/2021	EPI_ISL_4601591		Laboratorio de Investigaciones de Baney	Swiss Tropical and Public Health Institute	Salome Hosch et al
hCoV-19/Albania/IPH-DR-0076/2021	EPI_ISL_17637039		Unit of Lab Surveillance of emmergent respiratory diseases, Institute of Public Health	Unit of Lab Surveillance of emmergent respiratory diseases, Institute of Public Health	Victor M Corman et al
hCoV-19/Israel/SMC-7015890/2021	EPI_ISL_6086471		Shamir Medical Center (Asaf Harofe)	Shamir Medical Center (Asaf Harofe)	Nir Rainy et al
hCoV-19/Suriname/SR-964/2022	EPI_ISL_11283826		Central Laboratory, Bureau of Public Health (BOG) and Academic Hospital Paramaribo	Erasmus Medical Center	Bas B Oude Munnink et al
hCoV-19/Suriname/SR-862/2021	EPI_ISL_7957574		Central Laboratory, Bureau of Public Health (BOG) and Academic Hospital Paramaribo	Erasmus Medical Center	Bas B Oude Munnink et al
hCoV-19/Monaco/IPP28141/2021	EPI_ISL_4740991		Labo Analyses Med	National Reference Center for Viruses of Respiratory Infections, Institut Pasteur, Paris	Marion Barbet et al A
hCoV-19/Uruguay/DLSP_p2295/2021	EPI_ISL_12532653		Departamento Laboratorios de Salud P�blica (DLSP) Ministerio de Salud P�blica	Departamento Laboratorios de Salud P�blica (DLSP) Ministerio de Salud P�blica	Cortinas et al
hCoV-19/Uruguay/DLSP_p2301/2021	EPI_ISL_11883610		Departamento Laboratorios de Salud Pública (DLSP) Ministerio de Salud Pública	Departamento Laboratorios de Salud Pública (DLSP) Ministerio de Salud Pública	Cortinas et al
hCoV-19/Denmark/DCGC-191354/2021	EPI_ISL_5734110	OW443712.1	Department of Bacteria, Parasites and Fungi, Statens Serum Institut, Copenhagen, Denmark	Statens Serum Institut Bioinformatics and Microbial Genomics	Povilas Matusevicius on behalf of the Danish Covid-19 Genome Consortium et al
hCoV-19/Luxembourg/LNS6059959/2021	EPI_ISL_7378642		Centre Hospitalier du Nord	Laboratoire national de sante, Microbiology, Microbial Genomics Platform	Anke Wienecke-Baldacchino et al
hCoV-19/CzechRepublic/NRL-18869/2021	EPI_ISL_8481011		National Institute of Public Health	National Institute of Public Health	Helena Jirincova et al
hCoV-19/Laos/LOMWRU-0826/2021	EPI_ISL_16017398		National Centre for Laboratory and Epidemiology (NCLE)	Microbiology Laboratory, Lao-Oxford-Mahosot Hospital-Wellcome Trust Research Unit (LOMWRU), Mahosot Hospital	Manila Souksavanh et al
hCoV-19/Laos/LOMWRU-0449/2021	EPI_ISL_15022092	OP474032.1	LOMWRU	LOMWRU/Microbiology Laboratory, Mahosot Hospital	Malavanh Vongsouvath et al
hCoV-19/Yunnan/IVDC-561/2022	EPI_ISL_11873924		Department of Acute Infectious Diseases Control and Prevention, Yunnan Center for Disease Control and Prevention	National Institute for Viral Disease Control and Prevention, China CDC	Meiling Zhang et al
hCoV-19/Thailand/Chonburi_SEQ19681/2021	EPI_ISL_6594701		Regional Medical Sciences Center 6 Chonburi	National Institute of Health, Department of Medical Sciences, Ministry of Public Health, Thailand	Pilailuk Okada et al
hCoV-19/Cambodia/888913/2021	EPI_ISL_7711176		Virology Unit, Institut Pasteur du Cambodge	Virology Unit, Institut Pasteur du Cambodge	Leakhena Pum et al
hCoV-19/Cambodia/866333/2021	EPI_ISL_6227871		Virology Unit, Institut Pasteur du Cambodge	Virology Unit, Institut Pasteur du Cambodge	Leakhena Pum et al
hCoV-19/India/DL-NCDC-4709291/2021	EPI_ISL_11050105		National Centre for Disease Control (NCDC) Biotechnology Division, Delhi - INSACOG	NCDC Delhi, Biotechnology Division -INSACOG	Robin Marwal et al
hCoV-19/Nepal/EPN-K2137/2021	EPI_ISL_13331230		Koshi Hospital	Center for Molecular Dynamics Nepal	Epidemic Intelligence Team et al
hCoV-19/India/TN-SEQ_5096_S196_R1_001/2021	EPI_ISL_6033374		Dr S raju, Director of Public Health and Preventive Medicine	inStem NCBS – INSACOG	Uma Ramakrishnan et al
hCoV-19/India/SK-INSACOG-1122500090112/2021	EPI_ISL_4504609		INSACOG-Sikkim	National Institute of Biomedical Genomics - INSACOG	Arindam Maitra et al A
hCoV-19/India/LD-ICMR-NIV-INSACOG-GSEQ-5435/2021	EPI_ISL_4950419		ICMR-National Institute of Virology - INSACOG	NIV Influenza	Potdar et al B
hCoV-19/India/JH-ILSGS08993/2021	EPI_ISL_7877727		MGMMC, Jamshedpur	Institute of Life Sciences-INSACOG	Sunil K. Raghav et al
hCoV-19/India/UT-NCDC-5809204/2021	EPI_ISL_11052989		National Centre for Disease Control (NCDC) Biotechnology Division, Delhi - INSACOG	NCDC Delhi, Biotechnology Division -INSACOG	Mahesh S Dhar et al
hCoV-19/Sweden/SUS0004197/2021	EPI_ISL_4130926		Clinical Microbiology, Infection Prevention and Control	Section for Molecular Diagnostics	Björn Hallström et al
hCoV-19/Bangladesh/icddrb-GSB17-023/2021	EPI_ISL_4196681		Rangamati Medical College, Rangamati	Virology Laboratory, International Centre for Diarrhoeal Disease Research, Bangladesh (ICDDR,B)	Mojnu Miah et al
hCoV-19/Bangladesh/ideSHi-IR-2107/2022	EPI_ISL_16180628		International Centre for Diarrhoeal Disease Research, Bangladesh (icddr,b)	Institute for Developing Science and Health Initiatives (ideSHi)	Rahman S et al
hCoV-19/Bangladesh/icddrb-GSB11-130/2021	EPI_ISL_8408948		Kushtia Medical College, Kushtia	Virology Laboratory, International Centre for Diarrhoeal Disease Research, Bangladesh (ICDDR,B)	Mojnu Miah et al
hCoV-19/Curacao/CW-RIVM-55546/2021	EPI_ISL_4076373		National Institute for Public Health and the Environment (RIVM)	National Institute for Public Health and the Environment (RIVM)	Adam Meijer et al
hCoV-19/Iran/50160/2021	EPI_ISL_15755397		COVID-19 National Reference Laboratory, Pasteur Institute of Iran	COVID-19 National Reference Laboratory, Pasteur Institute of Iran	Mahsa Tavakoli et al
hCoV-19/India/AS-INSACOG-1870500227695/2021	EPI_ISL_9056262		INSACOG-Assam	National Institute of Biomedical Genomics – INSACOG	Arindam Maitra et al A
hCoV-19/India/AP-CCMB-CIB2429/2021	EPI_ISL_6270031		AP SSO	CSIR-Centre for Cellular and Molecular Biology-INSACOG	Lamuk Zaveri et al
hCoV-19/India/UT-NCDC-610998/2021	EPI_ISL_11064844		National Centre for Disease Control (NCDC) Biotechnology Division, Delhi - INSACOG	NCDC Delhi, Biotechnology Division -INSACOG	Kalaiarasan Ponnusamy et al
hCoV-19/India/MN-INSACOG-1425600197752/2021	EPI_ISL_6885482		INSACOG-Manipur	National Institute of Biomedical Genomics – INSACOG	Arindam Maitra et al A
hCoV-19/India/HP-NCDC-5909281/2021	EPI_ISL_11053425		National Centre for Disease Control (NCDC) Biotechnology Division, Delhi - INSACOG	NCDC Delhi, Biotechnology Division -INSACOG	Kalaiarasan Ponnusamy et al
hCoV-19/India/HP-NCDC-6109280/2021	EPI_ISL_11064895		National Centre for Disease Control (NCDC) Biotechnology Division, Delhi - INSACOG	NCDC Delhi, Biotechnology Division -INSACOG	Kalaiarasan Ponnusamy et al
hCoV-19/Panama/GMI-PAM85505/2021	EPI_ISL_11696303		Gorgas Memorial Institute of Health Studies	Gorgas Memorial Institute of Health Studies	Claudia Gonzalez et al
hCoV-19/Benin/MTMC_35_094/2021	EPI_ISL_17425672		Centre Hospitalier et Universitaire de Zone Abomey-Calavi	Molecular Malaria Laboratory, Mahidol Oxford Tropical Medicine Research Unit	Aurel Allabi et al
hCoV-19/India/GJ-INSACOG-GBRC2865/2021	EPI_ISL_6639403		Unipath Speciality Laboratory Limited, Vadodara	Gujarat Biotechnology Research Centre	Sonal Sharma et al
hCoV-19/Bulgaria/21BG-EU_009713_Pl92/2021	EPI_ISL_7327137		National Center of Infectious and Parasitic Diseases	National Center of Infectious and Parasitic Diseases	Alexiev et al
hCoV-19/Nepal/EPN-K2476/2021	EPI_ISL_12956320		Koshi Hospital	Center for Molecular Dynamics Nepal	Epidemic Intelligence Team et al
hCoV-19/India/UT-NCDC-6209337/2021	EPI_ISL_11055265		National Centre for Disease Control (NCDC) Biotechnology Division, Delhi - INSACOG	NCDC Delhi, Biotechnology Division -INSACOG	Kalaiarasan Ponnusamy et al
hCoV-19/Myanmar/DSMRC-054/2021	EPI_ISL_8920487		DSMRC	Defence Services Medical Research Centre (DSMRC)	Khine Zaw Oo et al
hCoV-19/Bahrain/21990097246_S31_L001/2021	EPI_ISL_6266516	OL441403.1	Communicable Disease Laboratory, Public Health Directorate	Communicable Disease Laboratory, Public Health Directorate	Alwasti et al
hCoV-19/India/JH-ILSGS12170/2021	EPI_ISL_7878156		Department of Pathology, Tata Main Hospital, Jamshedpur	Institute of Life Sciences-INSACOG	Sunil K. Raghav et al
hCoV-19/India/MN-IBSD-IW-P5-39/2021	EPI_ISL_10794442		Babina Diagnostics	INSACOG-IBSD Manipur	Nanaocha Sharma et al
hCoV-19/Taiwan/NTU-HCH-066/2021	EPI_ISL_14189428		Department of Laboratory Medicine, National Taiwan University Hospital Hsin-Chu Hospital, Taiwan	Research Center for Emerging Viral Infections, Chang Gung University, Taiwan	Pei-Lan Shao et al
hCoV-19/India/DH-ICMR-NIV-INSACOG-GSEQ-7602/2021	EPI_ISL_9503816		ICMR-National Institute of Virology - INSACOG	NIV Influenza	Dr. Varsha Potdar et al
hCoV-19/India/HP-NCDC-780945/2021	EPI_ISL_11059151		National Centre for Disease Control (NCDC) Biotechnology Division, Delhi - INSACOG	NCDC Delhi, Biotechnology Division -INSACOG	Kalaiarasan Ponnusamy et al
hCoV-19/India/NL-IBSD-KHM-P8-86/2021	EPI_ISL_10123074		NHAK	INSACOG-IBSD Manipur	Dr. Nanaocha Sharma et al
hCoV-19/Norway/3839/2020	EPI_ISL_591012		Department of Medical Microbiology - section Molde, Molde Hospital	Norwegian Institute of Public Health, Department of Virology	Kathrine Stene-Johansen et al
hCoV-19/Libya/421067109/2020	EPI_ISL_17682085		Libyan Biotechnology Research Center	Libyan Biotechnology Research Center	Inas Alhudiri et al
hCoV-19/Russia/MOW-CSP-3-2-R_S6/2020	EPI_ISL_8907761		Chief Federal State Budgetary Healthcare Institution “Centre of Hygiene and Epidemiology” of the Federal Medical Biological Agency, Central laboratory of microbiological and clinical diagnostic tests	Federal State Budgetary Institution “Centre for Strategic Planning and Management of Biomedical Health Risks” of the Federal Medical Biological Agency, Laboratory for advanced molecular diagnostics of human diseases.	Mikhaylov et al
hCoV-19/India/MH-NIV-65861/2020	EPI_ISL_479569		NIV Influenza	NIV Influenza	Potdar et al B
hCoV-19/Bangladesh/DNAS-RAB-isl-114/2020	EPI_ISL_605904	MT581432.1	NGS Lab, DNA SOLUTION LTD.	NGS Lab, DNA SOLUTION LTD.	Khan et al
hCoV-19/Egypt/NRC-6290/2020	EPI_ISL_8193879		Center of Scientific Excellence for Influenza Viruses (CSEIV), National Research Centre	Center of Scientific Excellence for Influenza Viruses (CSEIV), National Research Centre	Rabeh El-Shesheny et al
hCoV-19/Philippines/PH-RITM-706/2020	EPI_ISL_10943003		CALAMBA CITY HEALTH OFFICE	Research Institute for Tropical Medicine	Inez Andrea Medado et al
hCoV-19/Philippines/PH-PGC-01803/2020	EPI_ISL_2156215		Cagayan Valley Medical Center Molecular Laboratory	Philippine Genome Center	Francis A. Tablizo et al
hCoV-19/Australia/WA257/2020	EPI_ISL_594171		PathWest Laboratory Medicine WA	PathWest Laboratory Medicine WA Microbial Surveillance Unit	PathWest Laboratory Medicine WA Microbial Surveillance Unit et al
hCoV-19/Senegal/1902/2020	EPI_ISL_8525488		Institut Pasteur de Dakar	Institut Pasteur de Dakar	Diallo Amadou et al
hCoV-19/Sichuan/SC-MY-001/2020	EPI_ISL_661271		Research platform for Transfusion-transmitted Disease, Institute of Blood Transfusion, Chinese Academy of Medical Sciences	Research platform for Transfusion-transmitted Disease, Institute of Blood Transfusion, Chinese Academy of Medical Sciences	He et al
hCoV-19/India/TG-CCMB-M697/2020	EPI_ISL_495225		CSIR-Centre for Cellular and Molecular Biology	CSIR-Centre for Cellular and Molecular Biology	Pratheusa Maccha et al
hCoV-19/Bahrain/090000572_S16_L001/2020	EPI_ISL_632285	MW228280.1	Communicable Disease Laboratory, Public Health Directorate	Communicable Disease Laboratory, Public Health Directorate	AlWasti et al
hCoV-19/India/KA-CS1026/2020	EPI_ISL_811155		Dharwad	CSIR Institute of Genomics and Integrative Biology	Dr. Shivarudrapp B Bhairappanavar et al
hCoV-19/India/MH-NEERI-NGP-29586/2021	EPI_ISL_1360327		CSIR-National Environmental Engineering Research Institute	CSIR-Centre for Cellular and Molecular Biology - INSACOG	Onkar Kulkarni et al
hCoV-19/India/MH-NEERI-NGP-25677/2020	EPI_ISL_1916382		CSIR-National Environmental Engineering Research Institute	CSIR-Centre for Cellular and Molecular Biology - INSACOG	Lamuk Zaveri et al
hCoV-19/Bahrain/023335731/2020	EPI_ISL_14133030	MW655535.1	Communicable Disease Laboratory, Public Health Directorate	Communicable Disease Laboratory, Public Health Directorate	Alwasti et al
hCoV-19/India/MH-ACTREC-534/2020	EPI_ISL_700180		Hematopathology Laboratory, ACTREC, TMC	Hematopathology Laboratory, ACTREC, TMC	Hematopathology Laboratory et al
hCoV-19/Bahrain/920457374_S4/2020	EPI_ISL_632901	MW242650.1	Communicable Disease Laboratory, Public Health Directorate	Communicable Disease Laboratory, Public Health Directorate	AlAbbas et al
hCoV-19/Bahrain/341013928_S4_L001/2020	EPI_ISL_678263	MW332215.1	Communicable Disease Laboratory, Public Health Directorate	Communicable Disease Laboratory, Public Health Directorate	Alwasti et al
hCoV-19/Canada/SK-NML-17304/2020	EPI_ISL_2883403		SK-Roy Romanow Provincial Laboratory	National Microbiology Laboratory (NML)	Anna Majer et al
hCoV-19/India/GJ-INSACOG-GBRC1616/2021	EPI_ISL_3843679	OM915402.1	VRDL,Goverment Medical College Surat	Gujarat Biotechnology Research Centre	Janvi Raval et al
hCoV-19/Senegal/9439/2020	EPI_ISL_486861		Institut Pasteur Dakar	Institut Pasteur de Dakar	Ndongo Dia et al
hCoV-19/Poland/Masovia-14790/2020	EPI_ISL_754910		Laboratory Diagnostics and Clinical Immunology of Developmental Age, Medical University of Warsaw	genXone SA, Research & Development Laboratory; The Faculty of Mathematics, Informatics and Mechanics of the University of Warsaw	Maciej Sykulski et al
hCoV-19/Japan/PG-9989/2020	EPI_ISL_902712		Pathogen Genomics Center, National Institute of Infectious Diseases	Pathogen Genomics Center, National Institute of Infectious Diseases	Tsuyoshi Sekizuka et al B
hCoV-19/Japan/PG-8751/2020	EPI_ISL_686347		Pathogen Genomics Center, National Institute of Infectious Diseases	Pathogen Genomics Center, National Institute of Infectious Diseases	Tsuyoshi Sekizuka et al B
hCoV-19/Japan/PG-8173/2020	EPI_ISL_687272		Pathogen Genomics Center, National Institute of Infectious Diseases	Pathogen Genomics Center, National Institute of Infectious Diseases	Tsuyoshi Sekizuka et al B
hCoV-19/Japan/PG-11540/2020	EPI_ISL_898403		Pathogen Genomics Center, National Institute of Infectious Diseases	Pathogen Genomics Center, National Institute of Infectious Diseases	Tsuyoshi Sekizuka et al B
hCoV-19/Japan/PG-15543/2020	EPI_ISL_894359		Department of Infectious Diseases, Kobe Institute of Health	Pathogen Genomics Center, National Institute of Infectious Diseases	Tsuyoshi Sekizuka et al B
hCoV-19/Japan/PG-19294/2021	EPI_ISL_1128028		Chiba Prefectural Institute of Public Health	Pathogen Genomics Center, National Institute of Infectious Diseases	Tsuyoshi Sekizuka et al B
hCoV-19/Japan/PG-19458/2020	EPI_ISL_1123572		Gunma Prefectural Institute of Public Health and Environmental Sciences	Pathogen Genomics Center, National Institute of Infectious Diseases	Tsuyoshi Sekizuka et al B
hCoV-19/Japan/PG-3700/2020	EPI_ISL_691953		Pathogen Genomics Center, National Institute of Infectious Diseases	Pathogen Genomics Center, National Institute of Infectious Diseases	Tsuyoshi Sekizuka et al B
hCoV-19/Botswana/BOT2254/2020	EPI_ISL_560390		National Health Laboratory	Botswana Institute for Technology Research and Innovation	Kefentse Arnold Tumedi et al
hCoV-19/India/UT-AR8/2020	EPI_ISL_508205		All india institute of Medical Sciences Rishikesh	National Institute of Biomedical Genomics	Arindam Maitra et al A
hCoV-19/Israel/13075882/2020	EPI_ISL_447442		Clinical Microbiology Laboratory, Sheba Medical Center	Stern Lab	Stern Lab et al (https://dx.doi.org/10.1101/2020.05.21.20104521)
hCoV-19/Mexico/JAL-UANL-002/2020	EPI_ISL_1091261		Laboratorio de Apoyo a la Vigilancia e Investigación Epidemiológica - CIBO	Laboratorio de Infectología Molecular, Departamento de Bioquímica y Medicina Molecular,Facultad de Medicina - Universidad Autónoma de Nuevo León	Kame A. Galán-Huerta et al
hCoV-19/Japan/PG-0969/2020	EPI_ISL_684579		Pathogen Genomics Center, National Institute of Infectious Diseases	Pathogen Genomics Center, National Institute of Infectious Diseases	Tsuyoshi Sekizuka et al B
hCoV-19/Bulgaria/21/2020	EPI_ISL_480302		National Reference Laboratory "Influenza and acute respiratory diseases"	NRL-HIV	Ivan Ivanov et al
hCoV-19/Israel/CVL_S13-1/2020	EPI_ISL_2786923		Central Virology Laboratory, Ministry of Health	Central Virology Laboratory, Ministry of Health	Neta S. Zuckerman et al
hCoV-19/NorthMacedonia/883/2020	EPI_ISL_677674		General Hospital - Prilep	Research Center for Genetic Engineering and Biotechnology "Georgi D. Efremov” , Macedonian Academy of Sciences and Arts	RCGEB - MASA et al
hCoV-19/Brazil/BA-FIOCRUZ-PVM9457/2020	EPI_ISL_14291041		Plataforma de Vigilancia Molecular (PVM) - FIOCRUZ/BA	Plataforma de Vigilancia Molecular (PVM) - FIOCRUZ/BA	Laise de Moraes et al
hCoV-19/India/HP-ICMR-NIV-INSACOG-SEQ-2125/2020	EPI_ISL_15038475		ICMR-National Institute of Virology - INSACOG	NIV Influenza	Dr. Varsha Potdar et al
hCoV-19/Turkey/DEN-PAU19/2020	EPI_ISL_708194		Pamukkale University Hospital	Pamukkale University Department of Medical Genetics	Onur TOKGUN et al.
hCoV-19/Israel/HMO-VL-2429879/2020	EPI_ISL_2096775		Hadassah Medical Center Clinical Virology Laboratory, Hadassah Ein Kerem	Hadassah Hebrew University Viral Sequencing Group, Hadassah Hebrew University Medical Center	Hadar Golan Berman et al
hCoV-19/Palestine/AAS36/2020	EPI_ISL_1273095	MW737843.1	Biochemistry and Molecular Biology Department-Faculty of Medicine, Al-Quds University	Biochemistry and Molecular Biology Department-Faculty of Medicine, Al-Quds University	Ereqat et al
hCoV-19/Israel/HMO-VL-2497871/2020	EPI_ISL_2096776		Hadassah Medical Center Clinical Virology Laboratory, Hadassah Ein Kerem	Hadassah Hebrew University Viral Sequencing Group, Hadassah Hebrew University Medical Center	Hadar Golan Berman et al
hCoV-19/Israel/CVL-n26134/2020	EPI_ISL_514289		Israel Central Virology laboratory	Israel Central Virology laboratory	Neta Zuckerman et al
hCoV-19/Palestine/49/2020	EPI_ISL_596532		Palestinian Ministry of Health	Molecular Genetics Lab	Nouar Qutob et al
hCoV-19/Palestine/AAS27/2020	EPI_ISL_739660	MW411948.1	Al-Quds Nutrition and Health Research Institute, Al-Quds University	Al-Quds Nutrition and Health Research Institute, Al-Quds University	Nasereddin et al
hCoV-19/Japan/PG-26066/2021	EPI_ISL_1428301		Chiba Prefectural Institute of Public Health	Pathogen Genomics Center, National Institute of Infectious Diseases	Tsuyoshi Sekizuka et al B
hCoV-19/Japan/PG-4623/2020	EPI_ISL_689760		Fukuoka Institute of Health and Environmental Sciences	Pathogen Genomics Center, National Institute of Infectious Diseases	Tsuyoshi Sekizuka et al B
hCoV-19/Japan/PG-16355/2020	EPI_ISL_1128359		Pathogen Genomics Center, National Institute of Infectious Diseases	Pathogen Genomics Center, National Institute of Infectious Diseases	Tsuyoshi Sekizuka et al B
hCoV-19/Japan/PG-16902/2020	EPI_ISL_1128955		Pathogen Genomics Center, National Institute of Infectious Diseases	Pathogen Genomics Center, National Institute of Infectious Diseases	Tsuyoshi Sekizuka et al B
hCoV-19/Fujian/TH-H210159/2021	EPI_ISL_1663017		Fujian Center for Disease Control and Prevention	Fujian Center for Disease Control and Prevention	Lin Qi et al
hCoV-19/Japan/PG-14667/2020	EPI_ISL_892599		Saitama Prefectural Institute of Public Health	Pathogen Genomics Center, National Institute of Infectious Diseases	Tsuyoshi Sekizuka et al B
hCoV-19/Japan/PG-7273/2020	EPI_ISL_688376		Saitama Prefectural Institute of Public Health	Pathogen Genomics Center, National Institute of Infectious Diseases	Tsuyoshi Sekizuka et al B
hCoV-19/Cambodia/101372/2020	EPI_ISL_1040028		Original detection - Virology Unit, Institut Pasteur du Cambodge; Sequencing - US National Institute of Allergy and Infectious Diseases Cambodia	Virology Unit, Institut Pasteur du Cambodge	Jennifer Bohl et al
hCoV-19/Mongolia/UB-53319/2020	EPI_ISL_9879602		National Center for Communicable Diseases (NCCD) National Influenza Center	National Center for Communicable Diseases (NCCD) National Influenza Center	Naranzul Tsedenbal et al
hCoV-19/Japan/PG-26509/2021	EPI_ISL_1430917		Pathogen Genomics Center, National Institute of Infectious Diseases	Pathogen Genomics Center, National Institute of Infectious Diseases	Tsuyoshi Sekizuka et al B
hCoV-19/Japan/PG-11631/2020	EPI_ISL_898494		Pathogen Genomics Center, National Institute of Infectious Diseases	Pathogen Genomics Center, National Institute of Infectious Diseases	Tsuyoshi Sekizuka et al B
hCoV-19/Guangxi/NAN.20-8/2020	EPI_ISL_6951092		Molecular Diagnostics Lab，Affiliated Infectious Disease Hospital of Nanning, Guangxi Medical University	Key Laboratory of Infectious Diseases,Nanning Health Commission.	JianYan Lin et al
hCoV-19/Togo/TGS4/2020	EPI_ISL_1508958		Institut National d'hygiène	Unité Mixte Internationale TransVIHMI (UMI 233 IRD – U1175 INSERM - Université de Montpellier) IRD (Institut de recherche pour le développement)	Mounerou SALOU et al
hCoV-19/Mongolia/UB-12770/2020	EPI_ISL_9879585		National Center for Communicable Diseases (NCCD) National Influenza Center	National Center for Communicable Diseases (NCCD) National Influenza Center	Naranzul Tsedenbal et al
hCoV-19/Mexico/PUE-InDRE-IBT-28747-NC/2020	EPI_ISL_3463545		Instituto de Diagnostico y Referencia Epidemiologicos InDRE_RNLSP	Instituto de Biotecnología de la UNAM	Authors from IBT et al
hCoV-19/Mexico/OAX-InDRE_266/2020	EPI_ISL_1054966		Instituto de Diagnostico y Referencia Epidemiologicos INDRE_RNLSP	Instituto de Diagnostico y Referencia Epidemiologicos (INDRE)	Claudia Wong-Arambula et al
hCoV-19/Georgia/Tb-s083/2020	EPI_ISL_13300281		National Center for Disease Control and Public Health (NCDC) of Georgia.	Department for Virology, Molecular Biology and Genome Research, R. G. Lugar Center for Public Health Research, National Center for Disease Control and Public Health (NCDC) of Georgia.	Giorgi Tomashvili et al
hCoV-19/Georgia/Tb-RNGS013/2020	EPI_ISL_1921879		Department for Virology, Molecular Biology and Genome Research, R. G. Lugar Center for Public Health Research, National Center for Disease Control and Public Health (NCDC) of Georgia.	Department for Virology, Molecular Biology and Genome Research, R. G. Lugar Center for Public Health Research, National Center for Disease Control and Public Health (NCDC) of Georgia.	Giorgi Tomashvili et al
hCoV-19/Georgia/Tb-RNGS001/2020	EPI_ISL_1921858		Department for Virology, Molecular Biology and Genome Research, R. G. Lugar Center for Public Health Research, National Center for Disease Control and Public Health (NCDC) of Georgia.	Department for Virology, Molecular Biology and Genome Research, R. G. Lugar Center for Public Health Research, National Center for Disease Control and Public Health (NCDC) of Georgia.	Giorgi Tomashvili et al
hCoV-19/Georgia/Tb-R030/2020	EPI_ISL_3076898		Department for Virology, Molecular Biology and Genome Research, R. G. Lugar Center for Public Health Research, National Center for Disease Control and Public Health (NCDC) of Georgia.	Department for Virology, Molecular Biology and Genome Research, R. G. Lugar Center for Public Health Research, National Center for Disease Control and Public Health (NCDC) of Georgia.	Giorgi Tomashvili et al
hCoV-19/SouthAfrica/R13452-20/2020	EPI_ISL_622940		National Institute for Communicable Diseases of the National Health Laboratory Service	National Institute for Communicable Diseases of the National Health Laboratory Service	Allam M et al
hCoV-19/Botswana/R8B5_BHP_58650/2020	EPI_ISL_2233456		Botswana Harvard HIV Reference Laboratory	Botswana Harvard HIV Reference Laboratory	Sikhulile Wonderful T. Choga et al
hCoV-19/Botswana/R8B4_BHP_AAB8004/2020	EPI_ISL_1516828		Botswana Harvard HIV Reference Laboratory	Botswana Harvard HIV Reference Laboratory	Sikhulile Wonderful T. Choga et al
hCoV-19/Botswana/R8B40_BHP_AAB8009/2020	EPI_ISL_1516856		Botswana Harvard HIV Reference Laboratory	Botswana Harvard HIV Reference Laboratory	Sikhulile Dorcas Maruapula et al
hCoV-19/Peru/LIM-INS-470/2020	EPI_ISL_1111368		Laboratorio de Referencia Nacional de Virus Respiratorio. Instituto Nacional de Salud Perú	Laboratorio de Referencia Nacional de Enteropatógenos. Instituto Nacional de Salud del Perú	Ronnie Gavilan Chavez et al
hCoV-19/Peru/LIM-INS-362/2020	EPI_ISL_1111260		Laboratorio de Referencia Nacional de Virus Respiratorio. Instituto Nacional de Salud Perú	Laboratorio de Referencia Nacional de Enteropatógenos. Instituto Nacional de Salud del Perú	Ronnie Gavilan Chavez et al
hCoV-19/Peru/AMA-UPCH-0266/2020	EPI_ISL_729912		Instituto de Medicina Tropical, Universidad Nacional Toribio Rodríguez de Mendoza de Amazonas	Laboratorio de Genómica Microbiana, Universidad Peruana Cayetano Heredia	Pablo Tsukayama et al
hCoV-19/Peru/AMA-UPCH-0260/2020	EPI_ISL_729906		Instituto de Medicina Tropical, Universidad Nacional Toribio Rodríguez de Mendoza de Amazonas	Laboratorio de Genómica Microbiana, Universidad Peruana Cayetano Heredia	Pablo Tsukayama et al
hCoV-19/Egypt/PHARCO-ARMY-27/2021	EPI_ISL_1936346	MW829328.1	Main Chemical Laboratories Egypt Army	Main Chemical Laboratories Egypt Army	Sherine Helmy et al
hCoV-19/Italy/SIC-186413300/2021	EPI_ISL_2731295		Molecular Hepatology Laboratory AOU Messina	Molecular Hepatology Laboratory AOU Messina	Giuseppina Raffa et al
hCoV-19/Chile/RM-157643/2020	EPI_ISL_746678		Genetica Molecular and Subdepartamento de Virologia ISP Chile	Instituto de Salud Publica de Chile	Javier Tognarelli et al
hCoV-19/Chile/Santiago-PUC_MVL_0347/2020	EPI_ISL_801780	MW365048.1	Laboratory of Molecular Virology, Pontificia Universidad Católica de Chile	MSHS Pathogen Surveillance Program	Leonardo I. Almonacid et al
hCoV-19/Angola/KRISP-K009709/2020	EPI_ISL_1347898		Instituto Nacional de Investigação em Saúde	KRISP, KZN Research Innovation and Sequencing Platform	Morais J et al
hCoV-19/Peru/un-CDC-4033267-001/2020	EPI_ISL_2382733	MZ323732.1	NAMRU-6	Genomics and Discovery, Respiratory Viruses Branch, Division of Viral Diseases, Centers for Disease Control and Prevention	Anna Kelleher et al
hCoV-19/Peru/un-CDC-3959175-001/2020	EPI_ISL_2379243	MZ323731.1	NAMRU-6	Genomics and Discovery, Respiratory Viruses Branch, Division of Viral Diseases, Centers for Disease Control and Prevention	Anna Kelleher et al
hCoV-19/Peru/CAL-INS-743/2020	EPI_ISL_1563627		Laboratorio de Referencia Nacional de Biotecnología y Biología Molecular. Instituto Nacional de Salud Peru	Laboratorio de Referencia Nacional de Biotecnología y Biología Molecular. Instituto Nacional de Salud Peru	Carlos Padilla Rojas et al
hCoV-19/Ecuador/157876_S14/2020	EPI_ISL_18283639		INSPI	INSPI - Charité	Alfredo Bruno Caicedo et al
hCoV-19/Mozambique/INS-K011806/2020	EPI_ISL_2396911		Instituto Nacional de Saude (INS), Mozambique	KRISP, KZN Research Innovation and Sequencing Platform	Nalia Ismael et al
hCoV-19/Aruba/AW-RIVM-11400/2021	EPI_ISL_1014657		National Institute for Public Health and the Environment (RIVM)	National Institute for Public Health and the Environment (RIVM)	Adam Meijer et al
hCoV-19/Ireland/WH-NVRL-83IRL31298/2021	EPI_ISL_875446		National Virus Reference Laboratory	National Virus Reference Laboratory	Michael Carr et al
hCoV-19/SouthAfrica/KRISP-K002311/2020	EPI_ISL_515687		NHLS-IALCH	KRISP, KZN Research Innovation and Sequencing Platform	Giandhari J et al
hCoV-19/Serbia/NoviSad-158472905/2020	EPI_ISL_676590		Scientific Veterinary Institute Novi Sad	Veterinary Specialized Institute "Kraljevo", Serbia	Vidanovic et al
hCoV-19/Serbia/Valjevo-596B15-1909/2020	EPI_ISL_6959656		Directorate for national reference laboratories	Center for forensic and applied molecular genetics, Faculty of Biology, University of Belgrade	D.Keckarević et al
hCoV-19/Serbia/Beograd-RNK_c26049-2010/2020	EPI_ISL_6930644		Department of Biocides and Medical Ecology	Center for forensic and applied molecular genetics, Faculty of Biology, University of Belgrade	D.Keckarević et al
hCoV-19/Serbia/Kraljevo-02092507/2020	EPI_ISL_582533		Veterinary Specialized Institute "Kraljevo", Serbia	Veterinary Specialized Institute "Kraljevo", Serbia	Vidanovic et al
hCoV-19/Egypt/ARMY-213/2021	EPI_ISL_1936104		Main Chemical Laboratories Egypt Army	Main Chemical Laboratories Egypt Army	Mohamed Seadawy et al
hCoV-19/Argentina/INEI104530/2021	EPI_ISL_2158728		Servicio Virosis Respiratorias-Departamento Virología-INEI	Instituto Nacional Enfermedades Infecciosas C.G.Malbran	Baumeister E. et al
hCoV-19/Argentina/INEI113365/2021	EPI_ISL_7753854		Servicio Virosis Respiratorias-Departamento Virologia-INEI	Instituto Nacional Enfermedades Infecciosas C.G.Malbran	Baumeister E. et al
hCoV-19/Argentina/PAIS-A0583/2021	EPI_ISL_18290150		Laboratorio de Virología del Hospital de Niños Dr. Ricardo Gutierrez	Área de Secuenciación del Laboratorio de Virología del Hospital de Niños Dr. Ricardo Gutierrez on behalf of 'Proyecto Argentino Interinstitucional de genomica de SARS-CoV-2' (PAIS Consortium)	Nabaes Jodar et al
hCoV-19/SaintKittsandNevis/72432/2021	EPI_ISL_2756582		The Caribbean Public Health Agency	Carrington Lab, Department of Preclinical Sciences, Faculty of Medical Sciences, The University of the West Indies, St Augustine Campus	Nikita S. D. Sahadeo et al
hCoV-19/Argentina/PAIS-C0254/2021	EPI_ISL_7956482		Laboratorio de Virología Molecular - Hospital Blas L. Dubarry	Insituto Nacional de Tecnología Agropecuaria, CICVyA, Instituto de Biotecnología, IABIMO-CONICET, Unidad de Genómica	Distéfano et al
hCoV-19/Panama/PA739543-GMI/2021	EPI_ISL_11686205		Gorgas Memorial Institute of Health Studies	Gorgas Memorial Institute of Health Studies	Claudia Gonzalez et al
hCoV-19/Panama/GMI-PASEQ590/2021	EPI_ISL_11695725		Gorgas Memorial Institute of Health Studies	Gorgas Memorial Institute of Health Studies	Claudia Gonzalez et al
hCoV-19/Chile/RM-68797/2021	EPI_ISL_1534599		Genetica Molecular and Subdepartamento de Virologia ISP Chile	Instituto de Salud Publica de Chile	Javier Tognarelli et al
hCoV-19/Mexico/QUE-InDRE_FB16443_S2829/2021	EPI_ISL_2598001		LESP Queretaro	Instituto de Diagnostico y Referencia Epidemiologicos (INDRE)	Claudia Wong-Arambula et al
hCoV-19/Ecuador/NIC-INSPI-343836/2021	EPI_ISL_4496984		INSPI-CRN DE INFLUENZA Y OTROS VIRUS RESPIRATORIOS	NIC-INSPI	Alfredo Bruno et al
hCoV-19/Peru/C02m42/2021	EPI_ISL_3050726		Dirección regional de salud del Callao (DIRESA-CALLAO)	Centro de Investigaciones Tecnológicas, Biomédicas y Medioambientales (CITBM)	M. Sovero et al
hCoV-19/HongKong/HKPU-00808/2020	EPI_ISL_2713077		Department of Health Technology and Informatics, The Hong Kong Polytechnic University	Department of Health Technology and Informatics, The Hong Kong Polytechnic University	Gilman Kit-Hang Siu et al
hCoV-19/Gambia/0547/2020	EPI_ISL_471164		MRCG at LSHTM Genomics lab	MRCG at LSHTM Genomics lab	Sesay et al
hCoV-19/Croatia/Zagreb-22/2020	EPI_ISL_710570		University Hospital Dubrava	Ruđer Boškovic Institute; Forensic Science Centre Ivan Vučetić; University of Zagreb Faculty of Science	Robert Belužić et al
hCoV-19/Serbia/Belgrade-2972550801/2021	EPI_ISL_1017696		Institute of Virology, Vaccines and Sera ''Torlak''	Institute of microbiology and Immunology, Faculty of Medicine, University of Belgrade	Knezevic et al
hCoV-19/Mongolia/Selenge-50797/2020	EPI_ISL_9879599		National Center for Communicable Diseases (NCCD) National Influenza Center	National Center for Communicable Diseases (NCCD) National Influenza Center	Naranzul Tsedenbal et al
hCoV-19/Beijing/BJCDC-220/2020	EPI_ISL_1117378		Beijing Center for Disease Prevention and Control	Beijing Center for Disease Prevention and Control	Yang Pan et al
hCoV-19/Mongolia/Darkhan-52609/2020	EPI_ISL_9879601		National Center for Communicable Diseases (NCCD) National Influenza Center	National Center for Communicable Diseases (NCCD) National Influenza Center	Naranzul Tsedenbal et al
hCoV-19/Mongolia/30/2020	EPI_ISL_1805697		National Center for Communicable Diseases (NCCD) National Influenza Center	National Centre for Disease Control (NCDC) National Influenza Center	Naranzul Ts et al
hCoV-19/Togo/NMIMR-TG-TGS-015-21/2020	EPI_ISL_2001061	MZ149969.1	Immunology, Noguchi Memorial Institute for Medical Research	Immunology, Noguchi Memorial Institute for Medical Research	Halatoko et al
hCoV-19/Estonia/Cov1369/2020	EPI_ISL_2642891	OU278770.1	SYNLAB Eesti OÜ	Department of Microbiology, Institute of Biomedicine and Translational Medicine, University of Tartu	Radko Avi et al
hCoV-19/Guinea/Conakry_IPG002/2020	EPI_ISL_2245780		Institut Pasteur de Guinée	Institut Pateur de Dakar	Grayo Solene et al
hCoV-19/Senegal/SN-IR5-001991/2020	EPI_ISL_1827947		Institute for Health Research, Epidemiological Surveillance and Training (IRESSEF)	Abbott Laboratories	Souleymane Mboup et al
hCoV-19/Senegal/SN-THI-THD-0293/2021	EPI_ISL_13307538		Iressef Genomics Lab	IHU Mediterrananée Infection, Genomics lab	Anna Julienne Selbé NDIAYE et al
hCoV-19/Algeria/135160/2020	EPI_ISL_15928096		NIC, Viral Respiratory Unit	NIC, Viral Respiratory Unit	Mohamed Amine Beloufa et al
hCoV-19/Iceland/11222/2021	EPI_ISL_3930176		The National University Hospital of Iceland	deCODE genetics	Daniel F Gudbjartsson et al B
hCoV-19/Poland/415601621_diag1_gx1/2020	EPI_ISL_875983		Laboratory of Molecular Biology, Diagnostyka sp. z o.o.	genXone SA, Research & Development Laboratory	Maciej Sykulski et al
hCoV-19/Greece/6638/2020	EPI_ISL_2301774		Laboratory of Molecular Biology, Mamatsio General Hospital of Kozani	Greek Genome Center, Biomedical Research Foundation of the Academy of Athens (BRFAA)	Emmanouil Athanasiadis et al
hCoV-19/Iceland/3245/2020	EPI_ISL_826937	OU163669.1	The National University Hospital of Iceland	deCODE genetics	Daniel F Gudbjartsson et al B
hCoV-19/DominicanRepublic/UNIBE193/2020	EPI_ISL_9671428		Instituto de Medicina Tropical & Salud Global, Universidad Iberoamericana (UNIBE)	Instituto de Medicina Tropical & Salud Global, Universidad Iberoamericana (UNIBE)	Paulino-Ramírez et al
hCoV-19/SaudiArabia/KAIMRC-S611/2021	EPI_ISL_3799776	MZ895780.1	Clinical Microbiology Lab, King Abdulaziz Medical City, Ministry of National Guard – Health Affairs, Riyadh, Saudi Arabia	Infectious Diseases Research, King Abdullah International Medical Research Center (KAIMRC), Riyadh, Saudi Arabia	Alghoribi et al
hCoV-19/SaudiArabia/KAIMRC-S606/2021	EPI_ISL_3799775	MZ895778.1	Clinical Microbiology Lab, King Abdulaziz Medical City, Ministry of National Guard – Health Affairs, Riyadh, Saudi Arabia	Infectious Diseases Research, King Abdullah International Medical Research Center (KAIMRC), Riyadh, Saudi Arabia	Alghoribi et al
hCoV-19/SaudiArabia/KAIMRC-S586/2021	EPI_ISL_3799876	MZ895768.1	Clinical Microbiology Lab, King Abdulaziz Medical City, Ministry of National Guard – Health Affairs, Riyadh, Saudi Arabia	Infectious Diseases Research, King Abdullah International Medical Research Center (KAIMRC), Riyadh, Saudi Arabia	Alghoribi et al
hCoV-19/CostaRica/INC-0089/2020	EPI_ISL_527757		Area De Salud Goicoechea 1	Inciensa, Instituto Costarricense de Investigación y Enseñanza en Nutrición y Salud	Francisco Duarte et al
hCoV-19/CostaRica/INC-0215/2020	EPI_ISL_914821		HOSPITAL DR. ENRIQUE BALTODANO BRICEÑO	Inciensa, Instituto Costarricense de Investigación y Enseñanza en Nutrición y Salud	Francisco Duarte et al
hCoV-19/CostaRica/INC-0214/2021	EPI_ISL_914820		AREA DE SALUD SAN JUAN-SAN DIEGO-CONCEPCION 2	Inciensa, Instituto Costarricense de Investigación y Enseñanza en Nutrición y Salud	Francisco Duarte et al
hCoV-19/CostaRica/HNN-0368/2020	EPI_ISL_1517412		Inciensa, Instituto Costarricense de Investigación y Enseñanza en Nutrición y Salud	Inciensa, Instituto Costarricense de Investigación y Enseñanza en Nutrición y Salud	Cristian Peréz-Corrales et al
hCoV-19/CostaRica/CABANA-CR-UCR-INCIENSA-ITV-UBA-Uda-UGA-IMSS-UPC-1931-648486/2021	EPI_ISL_7711624		Hospital Mexico	Universidad de Costa Rica e Instituto Costarricense de Investigacion y Ensenanza en Nutricion y Salud	Brenes Hebleen et al
hCoV-19/India/MZ-ZMC3076A/2020	EPI_ISL_1419087		INSACOG-Mizoram	National Institute of Biomedical Genomics – INSACOG	Arindam Maitra et al A
hCoV-19/India/OR-ILS07/2020	EPI_ISL_1255308		Institute of Life Sciences	Institute of Life Sciences	Sanchari Chatterjee et al
hCoV-19/India/MZ-ZMC3334/2020	EPI_ISL_1419105		INSACOG-Mizoram	National Institute of Biomedical Genomics – INSACOG	Arindam Maitra et al A
hCoV-19/India/MN-ICMR-NIV-INSACOG-SEQ-2405/2020	EPI_ISL_15038506		ICMR-National Institute of Virology - INSACOG	NIV Influenza	Dr. Varsha Potdar et al
hCoV-19/Nepal/2097/2020	EPI_ISL_754068		Nepal Korea Friendship Municipality Hospital	Nepal Health Research Council	Pradip Gyanwali et al
hCoV-19/India/JH-ICMR-NIV-INSACOG-SEQ-2570/2020	EPI_ISL_15038573		ICMR-National Institute of Virology - INSACOG	NIV Influenza	Dr. Varsha Potdar et al
hCoV-19/Bhutan/RCDC0028-SV200584/2020	EPI_ISL_16984389		AFRIMS	AFRIMS	Chonticha Klungthong et al
hCoV-19/India/MZ-ZMC6230G/2020	EPI_ISL_1419104		INSACOG-Mizoram	National Institute of Biomedical Genomics – INSACOG	Arindam Maitra et al A
hCoV-19/India/MZ-ZMC3432H/2020	EPI_ISL_1419095		INSACOG-Mizoram	National Institute of Biomedical Genomics – INSACOG	Arindam Maitra et al A
hCoV-19/India/SK-1122700009269/2020	EPI_ISL_1419124		INSACOG-Sikkim	National Institute of Biomedical Genomics – INSACOG	Arindam Maitra et al A
hCoV-19/India/UP-MRUBHU3/2021	EPI_ISL_862051		Multidisciplinary Research Unit, DHR-ICMR, Institute of Medical Sciences, Banaras Hindu University	Multidisciplinary Research Unit, DHR-ICMR, Institute of Medical Sciences, Banaras Hindu University	Priyoneel Basu et al
hCoV-19/India/WB-1931500690592/2020	EPI_ISL_1419446		INSACOG-WB	National Institute of Biomedical Genomics – INSACOG	Arindam Maitra et al A
hCoV-19/India/CT-ICMR-NIV-INSACOG-SEQ-1460/2020	EPI_ISL_15038561		ICMR-National Institute of Virology - INSACOG	NIV Influenza	Dr. Varsha Potdar et al
hCoV-19/India/HR-ICMR-NIV-INSACOG-SEQ-376/2020	EPI_ISL_15038480		ICMR-National Institute of Virology - INSACOG	NIV Influenza	Dr. Varsha Potdar et al
hCoV-19/India/JH-ICMR-NIV-INSACOG-SEQ-2592/2020	EPI_ISL_15038483		ICMR-National Institute of Virology - INSACOG	NIV Influenza	Dr. Varsha Potdar et al
hCoV-19/India/TR-AGMC-R2074/2020	EPI_ISL_2433258		INSACOG-Tripura	National Institute of Biomedical Genomics – INSACOG	Arindam Maitra et al A
hCoV-19/India/WB-1930600111245/2020	EPI_ISL_1419832		INSACOG-WB	National Institute of Biomedical Genomics – INSACOG	Arindam Maitra et al A
hCoV-19/India/WB-S2/2020	EPI_ISL_430468		ICMR-National Institute of Cholera and Enteric Diseases	National Institute of Biomedical Genomics	Arindam Maitra et al B (https://dx.doi.org/10.1007/s12038-020-00046-1)
hCoV-19/TrinidadandTobago/25889/2020	EPI_ISL_1490252		The Caribbean Public Health Agency	Carrington Lab, Department of PreClinical Sciences, Faculty of Medical Sciences, The University of the West Indies	Nikita S. D. Sahadeo et al
hCoV-19/Nigeria/ISTH-E0220/2020	EPI_ISL_14605232		Irrua Specialist Teaching Hospital, ISTH	"Irrua Specialist Teaching Hospital, ISTH, and the Bernhard Nocht Institute for Tropical Medicine, BNITM"	"Sylvanus Okogbenin et al
hCoV-19/Nigeria/CV629/2020	EPI_ISL_941278		Nigeria Centre for Disease Control (NCDC)	African Centre of Excellence for Genomics of Infectious Diseases (ACEGID), Redeemer's University	Oluniyi P.E. et al
hCoV-19/Paraguay/33623/2020	EPI_ISL_1340753		Departamento de Virologia, Laboratorio Central de Salud Pública, Avenida Venezuela y Teniente Escurra, Asunción, Paraguay	Laboratory of Respiratory Viruses and Measles, Oswaldo Cruz Institute, FIOCRUZ	Paola Resende et al
hCoV-19/Uruguay/DLSP_648/2020	EPI_ISL_11799567		Departamento Laboratorios de Salud Pública (DLSP) Ministerio de Salud Pública	Departamento Laboratorios de Salud Pública (DLSP) Ministerio de Salud Pública	Cortinas et al
hCoV-19/Uruguay/UY-651/2020	EPI_ISL_480339		Microbial Genomics Laboratory, Institut Pasteur de Montevideo	Microbial Genomics Laboratory, Institut Pasteur de Montevideo	Cecilia Salazar et al
hCoV-19/Paraguay/WOR12903A607/2020	EPI_ISL_6944512	ON017193.1	Laboratorio Central de Salud Publica	Viral Special Pathogens Branch, Centers for Disease Control and Prevention	Cynthia Vázquez et al
hCoV-19/Brazil/AC-FIOCRUZ-34704/2020	EPI_ISL_13498151		Laboratorio Rodolphe Merieux Rio Branco	Laboratory of Respiratory Viruses and Measles, Oswaldo Cruz Institute, FIOCRUZ	Paola Resende et al
hCoV-19/Chile/BI-253479/2020	EPI_ISL_1167849		Genetica Molecular and Subdepartamento de Virologia ISP Chile	Instituto de Salud Publica de Chile	Javier Tognarelli et al
hCoV-19/Argentina/INEI100871/2021	EPI_ISL_2104826		Servicio Virosis Respiratorias-Departamento Virología-INEI	Instituto Nacional Enfermedades Infecciosas C.G.Malbran	Baumeister E. et al
hCoV-19/Argentina/PAIS-E0043/2020	EPI_ISL_1395921		Laboratorio Central de la Ciudad de Santa Fe	Grupo de Genómica y Bioinformática del Instituto de Investigación de la Cadena Láctea CONICET-INTA on behalf of 'Proyecto Argentino Interinstitucional de genomica de SARS-CoV-2' (PAIS Consortium)	Eberhardt et al
hCoV-19/Argentina/PAIS-H0109/2020	EPI_ISL_1396420		Centro de Tecnología en Salud Pública de la Universidad Nacional de Rosario	Laboratorio Mixto de Biotecnología Acuática (LMBA) on behalf of 'Proyecto Argentino Interinstitucional de genomica de SARS-CoV-2' (PAIS Consortium)	Joaquín Ezpeleta et al
hCoV-19/Brazil/SP-966/2020	EPI_ISL_861659		PS e Maternidade Nair Fonseca Leitao Arantes	Instituto Adolfo Lutz, Interdiciplinary Procedures Center, Strategic Laboratory	Claudio Tavares Sacchi et al
hCoV-19/Ecuador/174174_S54/2020	EPI_ISL_18283537		INSPI	INSPI - Charité	Alfredo Bruno Caicedo et al
hCoV-19/Qatar/QA-WCMQ_FD18163191/2020	EPI_ISL_1714459		Ministry of Public Health / Hamad Medical Corporation	Weill Cornell Medical College - Qatar (WCM-Q), Genomics Core Laboratory / Qatar Genome Project (QGP)	WCMQ: Ayeda A. Ahmed et al
hCoV-19/Brazil/SE-FIOCRUZ-1887/2021	EPI_ISL_2660683		Laboratorio Central de Saude Publica do Estado de Sergipe (LACEN/SE)	Laboratory of Respiratory Viruses and Measles, Oswaldo Cruz Institute, FIOCRUZ	Paola Resende et al
hCoV-19/Paraguay/631690/2021	EPI_ISL_6944373	ON017403.1	Laboratorio Central de Salud Publica	Viral Special Pathogens Branch, Centers for Disease Control and Prevention	Cynthia Vázquez et al
hCoV-19/Brazil/un-UW-31908/2020	EPI_ISL_17745154		Laboratory Medicine and Pathology, University of Washington	Laboratory Medicine and Pathology, University of Washington	Roychoudhury et al
hCoV-19/Brazil/MT-L120-CD7813/2021	EPI_ISL_2344240		Instituto Butantan	Instituto de Medicina Tropical de Sao Paulo	Brazil-UK Centre for Arbovirus Discovery Diagnosis Genomics et al
hCoV-19/Brazil/SP-IB_RP6848/2021	EPI_ISL_14204562		Projeto S	Instituto Butantan	Dimas Tadeu Covas et al
hCoV-19/Paraguay/631910/2021	EPI_ISL_6944392	ON017419.1	Laboratorio Central de Salud Publica	Viral Special Pathogens Branch, Centers for Disease Control and Prevention	Cynthia Vázquez et al
hCoV-19/Paraguay/33610/2020	EPI_ISL_1340751		Departamento de Virologia, Laboratorio Central de Salud Pública, Avenida Venezuela y Teniente Escurra, Asunción, Paraguay	Laboratory of Respiratory Viruses and Measles, Oswaldo Cruz Institute, FIOCRUZ	Paola Resende et al
hCoV-19/Philippines/PH-PGC-01060/2020	EPI_ISL_2105418		Research Institute for Tropical Medicine, Inc. (RITM)	Philippine Genome Center	Francis A. Tablizo et al
hCoV-19/Paraguay/631454/2021	EPI_ISL_6944345	ON017375.1	Laboratorio Central de Salud Publica	Viral Special Pathogens Branch, Centers for Disease Control and Prevention	Cynthia Vázquez et al
hCoV-19/Uruguay/CUY1-000001-UYTT/2021	EPI_ISL_2965573		Laboratorio de Biología Molecular del Sanatorio Americano	Centro de Innovación en Vigilancia Epidemiológica (CiVE), Institut Pasteur Montevideo, Uruguay	Natalia Rego et al
hCoV-19/Mauritius/P6913/2021	EPI_ISL_13833237		Virology Department, Central Health Laboratory	The Francis Crick Institute	Ramuth M et al
hCoV-19/Uruguay/UY-NYULH2060/2021	EPI_ISL_2427638		Laboratorio de Biología Molecular Médica Uruguaya	Departments of Pathology and Medicine, New York University School of Medicine	Maria Victoria Elizondo et al
hCoV-19/UnitedArabEmirates/2582/2020	EPI_ISL_859663		BTC, Khalifa University	BTC, Khalifa University	Al Safar et al
hCoV-19/BurkinaFaso/7990/2021	EPI_ISL_2289109		Laboratoire de Microbiologie CHU Souro Sanou	Laboratoire bacteriologie virologie CHUSS	Yacouba Sawadogo et al
hCoV-19/Qingdao/IVDC-01-01/2020	EPI_ISL_850949		National Institute for Viral Disease Control and Prevention, China CDC	National Institute for Viral Disease Control and Prevention, China CDC	Xiang Zhao et al
hCoV-19/BosniaandHerzegovina/VFS-UNSA-LMGFI009/2020	EPI_ISL_955155		University of Sarajevo, Veterinary Faculty, Laboratory for Molecular Diagnostic and Research Laboratory	University of Sarajevo, Veterinary Faculty, Laboratory for Molecular Diagnostic and Research Laboratory	Goletić T. et al
hCoV-19/Gabon/K0361/2020	EPI_ISL_11522712		Centre de Recherches Medicales de Lambarene	Department of Emerging Infectious Diseases, Institute of Tropical Medicine, Nagasaki University	Haruka Abe et al
hCoV-19/Gabon/1833-33A/2020	EPI_ISL_8886170	OM731973.1	Centre Interdisciplinaire de Recherches Médicales de Franceville (CIRMF)	Institut Hospitalo-Universitaire - Méditerranée Infection	Sonia Etenna Lekana-Douki et al
hCoV-19/Gabon/S0274/2020	EPI_ISL_11522684		Centre de Recherches Medicales de Lambarene	Department of Emerging Infectious Diseases, Institute of Tropical Medicine, Nagasaki University	Haruka Abe et al
hCoV-19/Gabon/R0703/2020	EPI_ISL_11522777		Centre de Recherches Medicales de Lambarene	Department of Emerging Infectious Diseases, Institute of Tropical Medicine, Nagasaki University	Haruka Abe et al
hCoV-19/Gabon/V0242/2020	EPI_ISL_11522784		Centre de Recherches Medicales de Lambarene	Department of Emerging Infectious Diseases, Institute of Tropical Medicine, Nagasaki University	Haruka Abe et al
hCoV-19/Oman/520278568/2020	EPI_ISL_2925612		Oman-NIC	Oman-National Influenza Center	Samiha Al Kharusi et al
hCoV-19/UnitedArabEmirates/16B/2020	EPI_ISL_528690		Alsafar - Khalifa University Abu Dhabi	Alsafar - Khalifa University Abu Dhabi	Andreas Henschel et al
hCoV-19/Madagascar/IPM-00608/2021	EPI_ISL_1660300		Virology Unit, Institut Pasteur de Madagascar	Virology Unit, Institut Pasteur de Madagascar	Marion Barbet et al A
hCoV-19/Jordan/AM-ALSR-5138/2020	EPI_ISL_730377		Biolab Diagnostic Laboratories	Andersen lab at Scripps Research	Issa Abu-Dayyeh et al
hCoV-19/Jordan/SEARCH-5460/2020	EPI_ISL_755247		Biolab Diagnostic Laboratories	Andersen lab at Scripps Research	Issa Abu-Dayyeh et al
hCoV-19/Jordan/Biolab0068/2021	EPI_ISL_2617459		Biolab Diagnostic Laboratories	Biolab Diagnostic Laboratories	Issa Abu-Dayyeh et al
hCoV-19/Jordan/IR-ALSR-5200/2020	EPI_ISL_730438		Biolab Diagnostic Laboratories	Andersen lab at Scripps Research	Issa Abu-Dayyeh et al
hCoV-19/env/Liaoning/Pollock-IVDC-30-05/2020	EPI_ISL_2193221		National Institute for Viral Disease Control and Prevention, China CDC	National Institute for Viral Disease Control and Prevention, China CDC	Huilai Ma1& et al
hCoV-19/env/Liaoning/Dalian-IVDC-Pollock-03-06/2020	EPI_ISL_2170894		National Institute for Viral Disease Control and Prevention, China CDC	National Institute for Viral Disease Control and Prevention, China CDC	Huilai Ma1& et al
hCoV-19/Liaoning/Case-3-IVDC-27-08/2020	EPI_ISL_2177398		National Institute for Viral Disease Control and Prevention, China CDC	National Institute for Viral Disease Control and Prevention, China CDC	Huilai Ma1& et al
hCoV-19/Liaoning/IVDC-01/2020	EPI_ISL_498692		National Institute for Viral Disease Control and Prevention, China CDC	National Institute for Viral Disease Control and Prevention, China CDC	Xiang Zhao et al
hCoV-19/Liaoning/IVDC-YK-214/2021	EPI_ISL_9301317		Liaoning Center for Disease Control and Prevention	National Institute for Viral Disease Control and Prevention, China CDC	Haibo Sun et al
hCoV-19/Lu-an/5053/2021	EPI_ISL_2132218		Microbiology Department, Lu`an Center for Disease Control and Prevention	Microbiology Department, Lu`an Center for Disease Control and Prevention	Chen Zhichao et al
hCoV-19/Paraguay/239808/2021	EPI_ISL_13147992		Laboratorio CYRLAB	Laboratorio Central de Salud Pública	Sandra Gonzalez et al
hCoV-19/Venezuela/Ara105/2021	EPI_ISL_15104842		INHRR	Laboratorio de Virologia Molecular	Rossana C Jaspe et al
hCoV-19/Venezuela/Bol4715/2021	EPI_ISL_2628036	MZ611956.1	INHRR	Laboratorio de Virología Molecular	Rossana C Jaspe et al
hCoV-19/TrinidadandTobago/64267/2021	EPI_ISL_2658392		The Caribbean Public Health Agency	Carrington Lab, Department of Preclinical Sciences, Faculty of Medical Sciences, The University of the West Indies, St Augustine Campus	Nikita S. D. Sahadeo et al
hCoV-19/TrinidadandTobago/58605/2021	EPI_ISL_8939202		Trinidad Public Health Laboratory	Carrington Lab, Department of Preclinical Sciences, Faculty of Medical Sciences, The University of the West Indies, St Augustine Campus	Nikita S. D. Sahadeo et al
hCoV-19/TrinidadandTobago/46813/2021	EPI_ISL_3610772		Trinidad Public Health Laboratory	Carrington Lab, Department of Preclinical Sciences, Faculty of Medical Sciences, The University of the West Indies, St Augustine Campus	Nikita S. D. Sahadeo et al
hCoV-19/Haiti/63230037/2021	EPI_ISL_4029006		Laboratoire National de Santé Publique – LNSP	Genomics and Proteomics Departament, Gorgas Memorial Institute For Health Studies	César Roberto Conde Pereira et al
hCoV-19/Aruba/AW-RIVM-41532/2021	EPI_ISL_2787924		National Institute for Public Health and the Environment (RIVM)	National Institute for Public Health and the Environment (RIVM)	Adam Meijer et al
hCoV-19/Peru/CAJ-INS-1795/2021	EPI_ISL_3376010		Laboratorio de Referencial Nacional de Virus Respiratorios	Laboratorio de Referencial Nacional de Virus Respiratorios	Carlos Padilla Rojas et al
hCoV-19/Brazil/SP-IB_100113/2021	EPI_ISL_1966158		COMPLEXO HOSPITALAR OURO VERDE DE CAMPINAS	Instituto Butantan / Mendelics	Instituto Butantan: Dimas Tadeu Covas et al
hCoV-19/USA/ID-CDC-LC0073079/2021	EPI_ISL_4377689	OK232871.1	Laboratory Corporation of America	Centers for Disease Control and Prevention Division of Viral Diseases, Pathogen Discovery	Dakota Howard et al
hCoV-19/Peru/LAM-INS-10890/2021	EPI_ISL_8143839		Laboratorio de Referencia Nacional de Virus Respiratorios. Centro Nacional de Salud Publica. Instituto Nacional de Salud Peru.	Laboratorio de Referencia Nacional de Virus Respiratorios. Centro Nacional de Salud Publica. Instituto Nacional de Salud Peru.	Carlos Padilla Rojas et al
hCoV-19/Peru/LIM-INS-10966/2021	EPI_ISL_8143842		Laboratorio de Referencia Nacional de Virus Respiratorios. Centro Nacional de Salud Publica. Instituto Nacional de Salud Peru.	Laboratorio de Referencia Nacional de Virus Respiratorios. Centro Nacional de Salud Publica. Instituto Nacional de Salud Peru.	Carlos Padilla Rojas et al
hCoV-19/Chile/RM-70789/2021	EPI_ISL_1633516		Genetica Molecular and Subdepartamento de Virologia ISP Chile	Instituto de Salud Publica de Chile	Javier Tognarelli et al
hCoV-19/Argentina/INEI111303/2021	EPI_ISL_6694937		Servicio Virosis Respiratorias-Departamento Virología-INEI	Instituto Nacional Enfermedades Infecciosas C.G.Malbran	Baumeister E. et al
hCoV-19/Chile/ML-102815/2021	EPI_ISL_2663419		Genetica Molecular and Subdepartamento de Virologia ISP Chile	Instituto de Salud Publica de Chile	Karen Orostica et al
hCoV-19/Paraguay/WOR12903A838/2021	EPI_ISL_6944588	ON017269.1	Laboratorio Central de Salud Publica	Viral Special Pathogens Branch, Centers for Disease Control and Prevention	Cynthia Vázquez et al
hCoV-19/Guangdong/IVDC-05-02/2021	EPI_ISL_1969692		Guangdong Provincial Center for Disease Control and Prevention	National Institute for Viral Disease Control and Prevention, China CDC	Yao Hu et al
hCoV-19/Canada/NL-NML-62014/2021	EPI_ISL_2484584		NL-Dr. Leonard A. Miller Centre for Health Services	National Microbiology Laboratory (NML)	Anna Majer et al
hCoV-19/Canada/BC-BCCDC-122791/2021	EPI_ISL_3601774		British Columbia Centre For Disease Control	BCCDC Public Health Laboratory	Prystajecky Natalie et al
hCoV-19/Brazil/SP-IB_114728/2021	EPI_ISL_5647450		LABORATORIO MUNICIPAL DE PIRACICABA	Instituto Butantan	Dimas Tadeu Covas et al
hCoV-19/Luxembourg/LNS5806719/2021	EPI_ISL_3148178		Laboratoires d'analyses medicales - Ketterthill	Laboratoire national de sante, Microbiology, Microbial Genomics Platform	Anke Wienecke-Baldacchino et al
hCoV-19/Mexico/YUC-InDRE_FB25259_S5616/2021	EPI_ISL_3769145		LESP Yucatan	Instituto de Diagnostico y Referencia Epidemiologicos (INDRE)	Claudia Wong-Arambula et al
hCoV-19/Suriname/SR-446/2021	EPI_ISL_3462687		Central Laboratory, Bureau of Public Health (BOG) and Academic Hospital Paramaribo	Erasmus Medical Center	Bas B Oude Munnink et al
hCoV-19/Suriname/SR-363/2021	EPI_ISL_3462543		Central Laboratory, Bureau of Public Health (BOG) and Academic Hospital Paramaribo	Erasmus Medical Center	Bas B Oude Munnink et al
hCoV-19/Uruguay/DLSP_p754/2021	EPI_ISL_11799605		Departamento Laboratorios de Salud Pública (DLSP) Ministerio de Salud Pública	Departamento Laboratorios de Salud Pública (DLSP) Ministerio de Salud Pública	Cortinas et al
hCoV-19/Uruguay/DLSP_4302/2021	EPI_ISL_12532629		Departamento Laboratorios de Salud P�blica (DLSP) Ministerio de Salud P�blica	Departamento Laboratorios de Salud P�blica (DLSP) Ministerio de Salud P�blica	Cortinas et al
hCoV-19/Peru/LOR-FPY01506/2021	EPI_ISL_4772372		NAMRU-6	NAMRU-6	Gilda Troncos et al
hCoV-19/USA/NM-CDC-LC0058820/2021	EPI_ISL_2184905	MZ254007.1	Laboratory Corporation of America	Centers for Disease Control and Prevention Division of Viral Diseases, Pathogen Discovery	Dakota Howard et al
hCoV-19/Chile/RM-0263-04985941/2021	EPI_ISL_2467275		Clinica INDISA	"Facultad de Ciencias de la Vida, UNAB"	"Claudio Meneses et al
hCoV-19/Brazil/AM-FIOCRUZ-COVAC08304/2021	EPI_ISL_4030349		Laboratorio de Ecologia de Doencas Transmissiveis na Amazonia, Instituto Leonidas e Maria Deane - Fiocruz Amazonia	Laboratorio de Ecologia de Doencas Transmissiveis na Amazonia, Instituto Leonidas e Maria Deane - Fiocruz Amazonia	Marcus Vinicius Guimarães de Lacerda et al
hCoV-19/Uruguay/DLSP_3735/2021	EPI_ISL_12532630		Departamento Laboratorios de Salud P�blica (DLSP) Ministerio de Salud P�blica	Departamento Laboratorios de Salud P�blica (DLSP) Ministerio de Salud P�blica	Cortinas et al
hCoV-19/Bolivia/SAN-CABANA-PE-UPCH-2258/2021	EPI_ISL_8800640		Laboratorio de Diagnóstico e Investigación BIOSCIENCE SRL	Laboratorio de Genómica Microbiana, Universidad Peruana Cayetano Heredia	Esdenka Pérez et al
hCoV-19/Venezuela/Mon1645/2021	EPI_ISL_11629629		IVIC	Laboratorio de Virologia Molecular	Rossana C Jaspe et al
hCoV-19/Chile/RM-134835/2021	EPI_ISL_4005248		Genetica Molecular and Subdepartamento de Virologia ISP Chile	Instituto de Salud Publica de Chile	Karen Orostica et al
hCoV-19/Colombia/ANT-PRO-LDSP367/2021	EPI_ISL_4820605		HPTU	Laboratorio Departamental de Salud Publica de Antioquia	Idabely Betancur Ortiz et al
hCoV-19/USA/OK-QDX-3311/2020	EPI_ISL_884404	MW522470.1	Infectious Diseases, Quest Diagnostics	Infectious Diseases, Quest Diagnostics	Rosenthal et al
hCoV-19/Ireland/D-NVRL-20Z16503/2020	EPI_ISL_981264		National Virus Reference Laboratory	Irish Coronavirus Sequencing Consortium - Helixworks	Sachin Chalapati et al
hCoV-19/Colombia/COR-U13/2020	EPI_ISL_2339864		Universidad de Cordoba, Montería, Colombia	Centro de Investigaciones en Microbiología y Biotecnología-UR (CIMBIUR), Facultad de Ciencias Naturales, Universidad del Rosario, Bogotá, Colombia	Salim Mattar et al
hCoV-19/Venezuela/Mir3290/2021	EPI_ISL_16895329		Instituto Nacional de Higiene Rafael Rangel	Laboratorio de Virología Molecular	Rossana C Jaspe et al
hCoV-19/Bangladesh/DNAS_DRCIM_isl_6300/2020	EPI_ISL_774908		Designated Reference Institute for Chemical Measurements (DRICM)	DNA SOLUTION LTD.	Md. Imran Khan et al
hCoV-19/Bangladesh/ECHD_00508/2020	EPI_ISL_2350800	LC647135.1	Molecular Lab, Evercare hospital Dhaka	International Institute for Zoonosis Control, Hokkaido university	Junya Yamagishi et al
hCoV-19/Bangladesh/CHRF-0048/2020	EPI_ISL_625462		Child Health Research Foundation	Child Health Research Foundation	Senjuti Saha et al
hCoV-19/Australia/WA190/2020	EPI_ISL_596753		PathWest Laboratory Medicine WA	PathWest Laboratory Medicine WA Microbial Surveillance Unit	PathWest Laboratory Medicine WA Microbial Surveillance Unit et al
hCoV-19/Bangladesh/BCSIR-NILMRC_426/2020	EPI_ISL_603247		National Institute of Laboratory Medicine and Referral Center	Genomic Research Lab, BCSIR	Md. Saddam Hossain et al
hCoV-19/Bangladesh/CHRF-0147/2021	EPI_ISL_1360423		Child Health Research Foundation	Child Health Research Foundation	CHRF Bangladesh Genomics Team et al
hCoV-19/UnitedArabEmirates/3880/2020	EPI_ISL_859887		BTC, Khalifa University	BTC, Khalifa University	Al Safar et al
hCoV-19/BurkinaFaso/CV1891/2021	EPI_ISL_4255115		Centre Hospitalier Universitaire Yalgado OUEDRAOGO	Africa Centre for Excellence for Genomics of Infectious Diseases (ACEGID), Redeemer’s University	Olawoye et al
hCoV-19/Canada/NB-NML-3282/2020	EPI_ISL_961608		Hôpital Georges L. Dumont	National Microbiology Laboratory (NML)	Anna Majer et al
hCoV-19/Canada/NB-NML-3280/2020	EPI_ISL_961607		Hôpital Georges L. Dumont	National Microbiology Laboratory (NML)	Anna Majer et al
hCoV-19/Uzbekistan/Tashkent-CGB-32/2020	EPI_ISL_1477049		Sanitary-Epidemiological And Public Health Department Of Tashkent Region, Uzbekistan	Center of Genomics and bioinformatics, Bioinformatics laboratory	Mirzakamol S Ayubov et al
hCoV-19/Ghana/WACCBIP-GS367/2020	EPI_ISL_1255240		West African Centre for Cell Biology of Infectious Pathogens (WACCBIP), University of Ghana, Accra, Ghana	West African Centre for Cell Biology of Infectious Pathogens (WACCBIP), University of Ghana, Volta Road, Legon-Accra, Ghana	Collins M. Morang'a et al
hCoV-19/Tunisia/6895/2020	EPI_ISL_763065	MW428253.1	1-Laboratory of Microbiology, National Reference Lab, Charles Nicolle Hospital; 2-University of Tunis ElManar, Faculty of Medicine of Tunis, LR99ES09, Tunis, Tunisia	1-Clinical and Experimental Pharmacology Lab, LR16SP02, National Center of Pharmacovigilance, University of Tunis El Manar, Tunis, Tunisia. 2-Neurodegenerative diseases and psychiatric troubles, LR18SP03, Razi Hospital, University of Tunis El Manar, Tunis, Tunisia. 3- Ministry of Health, National Observatory of New and Emerging Diseases, 1006, Tunis, Tunisia	Ilhem Boutiba-Ben Boubaker et al
hCoV-19/Venezuela/VEN-89312/2020	EPI_ISL_476702		Incubadora Venezolana de Ciencia, Venezuela	Incubadora Venezolana de Ciencia, Venezuela / Instituto Nacional de Salud, Bogotá, Colombia / Grupo de Investigaciones Microbiológicas-UR (GIMUR), Departamento de Biología, Facultad de Ciencias Naturales, Universidad del Rosario, Bogotá, Colombia / Icahn School of Medicine at Mount Sinai, New York, USA	Alberto Paniz-Mondolfi et al
hCoV-19/Madagascar/IPM-11980/2020	EPI_ISL_3716442		Virology Unit, Institut Pasteur de Madagascar	Institut Pateur de Dakar	Norosoa Razanajatovo et al
hCoV-19/Oman/520259611/2020	EPI_ISL_1532298		Oman-National Influenza Center	Biotechnology & OMICs Laboratory	Abdul Latif Khan et al
hCoV-19/Oman/205042822/2020	EPI_ISL_492020		Oman-NIC	Department of Microbiology and Immunology-SQUH	Fahad Zadjali et al
hCoV-19/Oman/520278487/2020	EPI_ISL_1532305		Oman-National Influenza Center	Biotechnology & OMICs Laboratory	Abdul Latif Khan et al
hCoV-19/Oman/B-7106/2020	EPI_ISL_491145		Oman-National Influenza Center	Biotechnology & OMICs Laboratory	Samiha Al-Kharusi et al
hCoV-19/Oman/205033293/2020	EPI_ISL_457983		Oman-NIC	Department of Microbiology and Immunology-SQUH	Fahad Zadjali et al
hCoV-19/Oman/13564202/2020	EPI_ISL_1819072		Oman-NIC	Oman-National Influenza Center-Department of Microbiology and Immunology-SQUH	Samira Al-Maruqi et al
hCoV-19/Oman/205038906/2020	EPI_ISL_492001		Oman-NIC	Department of Microbiology and Immunology-SQUH	Fahad Zadjali et al
hCoV-19/Greece/60988/2020	EPI_ISL_2232122		Central Public Health Laboratory, National Public Health Organization	Greek Genome Center, Biomedical Research Foundation of the Academy of Athens (BRFAA)	Emmanouil Athanasiadis et al
hCoV-19/Ecuador/UEES-11445/2021	EPI_ISL_1443666		Omics Sciences Laboratory	Omics Sciences Laboratory	Derly Andrade Molina et al
hCoV-19/Latvia/883/2020	EPI_ISL_1312394		E. Gulbja Laboratorija	Latvian Biomedical Research and Study Centre	Janis Pjalkovskis et al
hCoV-19/BosniaandHerzegovina/VFS-UNSA-LMGFI006/2020	EPI_ISL_955148		University of Sarajevo, Veterinary Faculty, Laboratory for Molecular Diagnostic and Research Laboratory	University of Sarajevo, Veterinary Faculty, Laboratory for Molecular Diagnostic and Research Laboratory	Goletić T. et al
hCoV-19/Switzerland/BS-UHB-42501845/2020	EPI_ISL_931104		Clinical Virology	Clinical Bacteriology	Tim Roloff et al
hCoV-19/Austria/MUW_1327056/2020	EPI_ISL_913095		Center for Virology	Center for Virology	Jeremy V. Camp et al
hCoV-19/Switzerland/ZH-ETHZ-300401/2020	EPI_ISL_603367		Viollier AG	Department of Biosystems Science and Engineering, ETH Zürich	Christian Beisel et al
hCoV-19/Azerbaijan/un-ChVir24287_59/2020	EPI_ISL_9214590		Ministry of Health of the Republic of Azerbaijan	Charité Universitätsmedizin Berlin, Institut für Virologie	Victor M Corman et al
hCoV-19/Azerbaijan/un-ChVir8070/2020	EPI_ISL_9214449		Ministry of Health of the Republic of Azerbaijan	Charité Universitätsmedizin Berlin, Institut für Virologie	Victor M Corman et al
hCoV-19/Ghana/WACCBIP-GS477/2020	EPI_ISL_2422525		West African Centre for Cell Biology of Infectious Pathogen, University of Ghana, Legon	WACCBIP, University of Ghana, Volta Road, Legon, Accra	Collins M. Morang'a et al
hCoV-19/Mongolia/UB-15104/2020	EPI_ISL_9879589		National Center for Communicable Diseases (NCCD) National Influenza Center	National Center for Communicable Diseases (NCCD) National Influenza Center	Naranzul Tsedenbal et al
hCoV-19/Iran/Gilan-NICS1-58/2020	EPI_ISL_959281		National Influenza Center, Virology Department	National Influenza Center	NZ Shafiei Jandaghi et al
hCoV-19/Philippines/PH-RITM-495/2020	EPI_ISL_10942927		LAS PI	Research Institute for Tropical Medicine	Inez Andrea Medado et al
hCoV-19/Ecuador/EC-SD-119429/2020	EPI_ISL_826827		INSPI-CRN DE INFLUENZA Y OTROS VIRUS RESPIRATORIOS	Instituto de Salud Publica de Chile	Javier Tognarelli et al
hCoV-19/SaudiArabia/KAUST-JEDDAH1325/2020	EPI_ISL_677932	OV079428.1	Pathogen Genomics Lab King Abdullah University of Science and Technology(KAUST)	Pathogen Genomics Lab King Abdullah University of Science and Technology(KAUST)	Sara Mfarrej et al
hCoV-19/Tunisia/P1689/2020	EPI_ISL_11172673		Laboratory of Clinical Virology, Institut Pasteur de Tunis	Laboratory of Clinical Virology, Institut Pasteur de Tunis	Haifa Jmel et al
hCoV-19/Niger/ZR-306/2020	EPI_ISL_2281764		Centre de Recherche Médicale et Sanitaire (CERMES)	Institut Pasteur de Dakar	Lagare Adamou et al
hCoV-19/Russia/KAM-RII-MH12354S/2020	EPI_ISL_1039051		Kamchatka Regional Children's Infectious Diseases Hospital	WHO National Influenza Centre Russian Federation	Andrey Komissarov et al
hCoV-19/USA/NY-PRL-2021_0706_51K11/2020	EPI_ISL_2924008		Pandemic Response Lab - NYC	Pandemic Response Lab, R&D	Henry Lee et al
hCoV-19/USA/NC-UNCC-000131/2020	EPI_ISL_1937974		UNC Charlotte COVID-19 Testing Lab	UNC Charlotte Environmental Monitoring Laboratory	Cynthia Gibas et al
hCoV-19/Serbia/KosovskaMitrovica-A07438-3004/2020	EPI_ISL_6959696		Huo-yan national laboratory for molecular detection of infectious agents Belgrade	Center for forensic and applied molecular genetics, Faculty of Biology, University of Belgrade	D.Keckarević et al
hCoV-19/NorthMacedonia/1692/2021	EPI_ISL_946913		Laboratory of Virology and Molecular Diagnostics	Institute of Public Health of Republic of North Macedonia Laboratory of Virology and Molecular Diagnostics	Maja Kuzmanovska et al
hCoV-19/NorthMacedonia/CoV-16442/2020	EPI_ISL_933566		General Hospital - Bitola	Research Center for Genetic Engineering and Biotechnology "Georgi D. Efremov” , Macedonian Academy of Sciences and Arts	RCGEB - MASA et al
hCoV-19/Serbia/Ritopek-B89189-1208/2020	EPI_ISL_6842233		Huo-yan national laboratory for molecular detection of infectious agents Belgrade	Center for forensic and applied molecular genetics, Faculty of Biology, University of Belgrade	D.Keckarević et al
hCoV-19/Thailand/A21952/2020	EPI_ISL_3892178		Port Health and Quarantine, Suvarnabhumi Airport	Thai Red Cross Emerging Infectious Diseases Clinical Center and Faculty of Medicine, Chulalongkorn University	Rome Buathong et al
hCoV-19/Serbia/C20229/2020	EPI_ISL_1056974		Institute of Biocides and Medical Ecology, Belgarde, Serbia	Virology Department Institute of Microbiology and Immunology Faculty of Medicine University of Belgrade	Banko Ana et al
hCoV-19/NorthMacedonia/15060/2020	EPI_ISL_910326		General Hospital - Strumica	Research Center for Genetic Engineering and Biotechnology "Georgi D. Efremov” , Macedonian Academ	RCGEB - MASA et al
hCoV-19/China/AP62/2020	EPI_ISL_2779638		State Key Laboratory of Emerging Infectious Diseases, The University of Hong Kong	The University of Hong Kong	Lifeng Li et al
hCoV-19/Armenia/UW-ARM49/2020	EPI_ISL_1854643	MZ230721.1	National Center of Disease Control and Prevention of the Republic of Armenia	UW Virology Lab	Pavitra Roychoudhury et al
hCoV-19/Kazakhstan/53468/2020	EPI_ISL_1335044		Laboratory of virology, National center of expertise	RSE "National Center for Biotechnology" and RSE "National Center of Expertise"	Shevtsov Alexandr et al
hCoV-19/Hebei/IVDC-04-05/2021	EPI_ISL_796019		Hebei Provincial Center for Disease Control and Prevention, Shijiazhuang, Hebei Province; National Institute for Viral Disease Control and Prevention, China CDC	Hebei Provincial Center for Disease Control and Prevention, Shijiazhuang, Hebei Province; National Institute for Viral Disease Control and Prevention, China CDC	Shunxiang Qi et al
hCoV-19/Russia/StPetersburg-RII15673S/2020	EPI_ISL_507270		WHO National Influenza Centre Russian Federation	WHO National Influenza Centre Russian Federation	Andrey Komissarov et al
hCoV-19/Turkey/24_Ankara_GUMV_50471/2020	EPI_ISL_984985		Gazi University Faculty of Medicine, Medical Virology Laboratory	Gazi University Faculty of Medicine, Medical Virology Laboratory	Erdem Şahin et al
hCoV-19/Bulgaria/21BG-NC_A000009/2020	EPI_ISL_2081878		National Center of Infectious and Parasitic Diseases	National Center of Infectious and Parasitic Diseases	Alexiev et al
hCoV-19/Lebanon/MD8_S8/2020	EPI_ISL_12470091		Rafik Hariri University Hospital	Khazen Lab	Rola Husni et al
hCoV-19/Madagascar/IPM-02027/2021	EPI_ISL_1660280		Virology Unit, Institut Pasteur de Madagascar	Virology Unit, Institut Pasteur de Madagascar	Christian Ranaivoson et al
hCoV-19/Sweden/20-21500/2020	EPI_ISL_582778		Uppsala klinisk mikrobiologi	The Public Health Agency of Sweden	Anna-Malin Linde et al
hCoV-19/Qingdao/IVDC-02-10/2020	EPI_ISL_591271		National Institute for Viral Disease Control and Prevention, China CDC	National Institute for Viral Disease Control and Prevention, China CDC	Huilai Ma et al
hCoV-19/Ireland/D-NVRL-AIIDV0432v2-3/2020	EPI_ISL_768760		AIID	Irish Coronavirus Sequencing Consortium - National Virus Reference Laboratory	Michael Carr et al
hCoV-19/NewZealand/21CH0007/2021	EPI_ISL_1082255		Canterbury Health Laboratories	Institute of Environmental Science and Research (ESR)	Paula scholes et al
hCoV-19/Morocco/FMP_77/2021	EPI_ISL_1116592		Laboratoire central de Virologie	Laboratoire de Biotechnologie	Hakima Kabbaj et al
hCoV-19/Nepal/DH_002/2020	EPI_ISL_2171041		Dhulikhel Hospital, Kathmandu University Hospital	Molecular and Genomics Research Lab, Dhulikhel Hospital, Kathmandu University Hospital	Rajeev Shrestha et al
hCoV-19/Heilongjiang/HU-AUMC-000648/2021	EPI_ISL_1678790		Department of Medical Microbiology & Infection prevention, Amsterdam University Medical Centers location AMC	Department of Medical Microbiology & Infection prevention, Amsterdam University Medical Centers location AMC	Matthijs Welkers et al
hCoV-19/Mauritius/155354/2021	EPI_ISL_3231389		Virology Department,Central Health Laboratory	UMR PIMIT	Manraj SS et al
hCoV-19/Mauritius/181965/2021	EPI_ISL_13830541		Virology Department, Central Health Laboratory	The Francis Crick Institute	Ramuth M et al
hCoV-19/Uganda/UG373/2021	EPI_ISL_2346387		MRC/UVRI & LSHTM Uganda Research Unit, Central Public Health Laboratories	MRC/UVRI & LSHTM Uganda Research Unit, Central Public Health Laboratories	Matthew Cotten et al
hCoV-19/Liechtenstein/FL-Risch-2142909658/2021	EPI_ISL_3570072		Dr. Risch Ostschweiz AG	Microbiology, Dr. Risch	Nadia Wohlwend et al
hCoV-19/Beijing/BJCDC-067/2021	EPI_ISL_8607167		Beijing Center for Disease Control and Prevention	Beijing Center for Disease Control and Prevention	Hui Xu et al
hCoV-19/Gabon/CC0432/2021	EPI_ISL_11522677		Centre de Recherches Medicales de Lambarene	Department of Emerging Infectious Diseases, Institute of Tropical Medicine, Nagasaki University	Haruka Abe et al
hCoV-19/Gabon/EE0525/2021	EPI_ISL_11522596		Centre de Recherches Medicales de Lambarene	Department of Emerging Infectious Diseases, Institute of Tropical Medicine, Nagasaki University	Haruka Abe et al
hCoV-19/Guinea/CERFIG-24250/2021	EPI_ISL_4205889		Clinical specimen	Centre de Recherche et de Formation en Infectiologie Guinée	Alpha Kabinet KEITA et al
hCoV-19/Guinea/CERFIG-24665/2021	EPI_ISL_4205890		Clinical specimen	Centre de Recherche et de Formation en Infectiologie Guinée	Alpha Kabinet KEITA et al
hCoV-19/Uganda/UG481/2021	EPI_ISL_2690458		MRC/UVRI & LSHTM Uganda Research Unit, Central Public Health Laboratories, Rakai Health Sciences Program	MRC/UVRI & LSHTM Uganda Research Unit, Central Public Health Laboratories	Matthew Cotten et al
hCoV-19/Zhejiang/ZPCDCP-03/2021	EPI_ISL_17261505		Zhejiang Provincial Center for Disease Control and Prevention	Zhejiang Provincial Center for Disease Control and Prevention	Yi Sun et al
hCoV-19/Gabon/GG0216/2021	EPI_ISL_11522604		Centre de Recherches Medicales de Lambarene	Department of Emerging Infectious Diseases, Institute of Tropical Medicine, Nagasaki University	Haruka Abe et al
hCoV-19/Mongolia/UB-11361/2020	EPI_ISL_9879583		National Center for Communicable Diseases (NCCD) National Influenza Center	National Center for Communicable Diseases (NCCD) National Influenza Center	Naranzul Tsedenbal et al
hCoV-19/Madagascar/IPM-10090/2020	EPI_ISL_3716411		Virology Unit, Institut Pasteur de Madagascar	Institut Pateur de Dakar	Norosoa Razanajatovo et al
hCoV-19/Finland/19MR1cF7/2020	EPI_ISL_757340		Department of Virology and Immunology, University of Helsinki and Helsinki University Hospital, Huslab Finland	Department of Virology, Faculty of Medicine, University of Helsinki, Helsinki, Finland	Teemu Smura et al
hCoV-19/Madagascar/IPM-27446/2020	EPI_ISL_3716570		Virology Unit, Institut Pasteur de Madagascar	Institut Pateur de Dakar	Norosoa Razanajatovo et al
hCoV-19/Turkey/IST-GLAB-143/2020	EPI_ISL_735280		Genomic Laboratory (GLAB) (Conjoint lab of Health Directorate of Istanbul and Istanbul Technical University)	Genomic Laboratory (GLAB), Istanbul Technical University	Ilker Karacan et al
hCoV-19/India/TG-RFCH01806_CIB5537/2020	EPI_ISL_7468209		CSIR-Centre for Cellular and Molecular Biology	CSIR-Centre for Cellular and Molecular Biology	Amareshwar Vodapalli et al
hCoV-19/Mexico/SEARCH-100622/2021	EPI_ISL_2231516		Centro de Diagnostico COVID-19 UABC Tijuana	Andersen lab at Scripps Research	SEARCH Alliance San Diego with Idanya Rubi Serafin Higuera et al
hCoV-19/Guatemala/ASI2089/2021	EPI_ISL_5926971		Hospital General San Juan de Dios	Asociación de Salud Integral / Clínica Familiar "Luis Ángel García"	Eduardo Arathon et al
hCoV-19/Seychelles/G9497/2020	EPI_ISL_4880612	OK377421.1	Seychelles Public Health Laboratory	KEMRI-Wellcome Trust Research Programme,Kilifi	Githinji G. et al
hCoV-19/Cyprus/BMVUCY283/2020	EPI_ISL_7210360		Famagusta General Hospital	Laboratory of Biotechnology and Molecular Virology, University of Cyprus	Leondios G. Kostrikis et al.
hCoV-19/SouthKorea/KDCA0637/2020	EPI_ISL_850319		Division of Emerging Infectious Diseases, Bureau of Infectious Diseases Diagnosis Control, Korea Disease Control and Prevention Agency	Division of Emerging Infectious Diseases, Bureau of Infectious Diseases Diagnosis Control, Korea Disease Control and Prevention Agency	Ae Kyung Park et al
hCoV-19/CzechRepublic/IAB20_016_015/2020	EPI_ISL_889345		The University Hospital Brno	Institute of Applied Biotechnologies a.s.	Petr Klempt et al
hCoV-19/Vietnam/KH-55/2020	EPI_ISL_17373280		CDC Khánh Hòa, Vietnam	Department of Microbiology and Immunology, Pasteur Institute in Nha Trang	Trinh Hoang Long et al
hCoV-19/India/RJ-ICMR-NIV-INSACOG-SEQ-2070/2020	EPI_ISL_15038527		ICMR-National Institute of Virology - INSACOG	NIV Influenza	Dr. Varsha Potdar et al
hCoV-19/Mongolia/UB-NCCD-29341/2021	EPI_ISL_18254358		National Center for Communicable Diseases	Laboratory of Molecular biology, Institute of Biomedical Sciences, Mongolian National University of Medical Sciences	Munkhtuya Erendereg et al
hCoV-19/Mongolia/UB-NCCD-184401/2021	EPI_ISL_18262179		National Center for Communicable Diseases	Laboratory of Molecular biology, Institute of Biomedical Sciences, Mongolian National University of Medical Sciences	Munkhtuya Erendereg et al
hCoV-19/Mongolia/UB-NCCD-258612/2021	EPI_ISL_18134639		National Center for Communicable Diseases	Laboratory of Molecular biology, Institute of Biomedical Sciences, Mongolian National University of Medical Sciences	Munkhtuya Erendereg et al
hCoV-19/Singapore/1101/2020	EPI_ISL_596491		National Public Health Laboratory, National Centre for Infectious Diseases	National Public Health Laboratory, National Centre for Infectious Diseases	Tze Minn Mak et al
hCoV-19/India/WB-1931300201452/2021	EPI_ISL_1419224		INSACOG-WB	National Institute of Biomedical Genomics – INSACOG	Arindam Maitra et al A
hCoV-19/India/MZ-ZMC478J/2020	EPI_ISL_1419067		INSACOG-Mizoram	National Institute of Biomedical Genomics – INSACOG	Arindam Maitra et al A
hCoV-19/India/KL-GENESCOV00586/2020	EPI_ISL_7214935		INSACOG-IGIB and Kerala State SARS-COV-2 Genome Surveillance Programme (GENESCOV2)	INSACOG and GENESCOV2 at CSIR Institute of Genomics and Integrative Biology	INSACOG-IGIB et al
hCoV-19/India/un-IRSHA-CD210922/2021	EPI_ISL_2714694	MW969752.1	Communicable Diseases, Interactive Research School for Health Affairs (IRSHA)	Communicable Diseases, Interactive Research School for Health Affairs (IRSHA)	Shrivastava et al
hCoV-19/Malaysia/IMR_WI100/2020	EPI_ISL_718269		Institute for Medical Research, Infectious Disease Research Centre, National Institutes of Health, Ministry of Health Malaysia	Institute for Medical Research, Infectious Disease Research Centre, National Institutes of Health, Ministry of Health Malaysia	Suppiah J et al
hCoV-19/Brunei/7/2020	EPI_ISL_962878		National Virology Reference Laboratory	National Public Health Laboratory, National Centre for Infectious Diseases	Tze Minn Mak et al
hCoV-19/India/KL-GENESCOV02211/2021	EPI_ISL_7217826		INSACOG-IGIB and Kerala State SARS-COV-2 Genome Surveillance Programme (GENESCOV2)	INSACOG and GENESCOV2 at CSIR Institute of Genomics and Integrative Biology	INSACOG-IGIB et al
hCoV-19/India/TN-CLRI-CIC0644/2020	EPI_ISL_9232385		CSIR-Central Leather Research Institute	CSIR-Centre for Cellular and Molecular Biology-INSACOG	Lamuk Zaveri et al
hCoV-19/India/OR-ACTREC-688/2020	EPI_ISL_700313		Hematopathology Laboratory, ACTREC, TMC	Hematopathology Laboratory, ACTREC, TMC	Hematopathology Laboratory et al
hCoV-19/India/TN-ICMR-NIV-INSACOG-SEQ-4049/2020	EPI_ISL_15038533		ICMR-National Institute of Virology - INSACOG	NIV Influenza	Dr. Varsha Potdar et al
hCoV-19/India/OR-ILSGS00072/2020	EPI_ISL_1063888		Immunogenomics lab, Institute of Life Sciences, Bhubaneswar	Immunogenomics lab, Institute of Life Sciences, Bhubaneswar	Sunil K. Raghav et al
hCoV-19/India/PY-SEQ159_S28_R1_001/2021	EPI_ISL_1939842		JIPMER Puducherry	inStem NCBS - INSACOG	Uma Ramakrishnan Dasaradhi Palakodeti Aswin SaiNarain et al
hCoV-19/UnitedArabEmirates/4306/2020	EPI_ISL_860066		BTC, Khalifa University	BTC, Khalifa University	Al Safar et al
hCoV-19/env/Beijing/IVDC-03-06/2020	EPI_ISL_469256		National Institute for Viral Disease Control and Prevention, China CDC	National Institute for Viral Disease Control and Prevention, China CDC	Xiang Zhao et al
hCoV-19/Niger/CS656/2021	EPI_ISL_2281768		Centre de Recherche Médicale et Sanitaire (CERMES)	Institut Pasteur de Dakar	Lagare Adamou et al
hCoV-19/Ecuador/179320_S63/2021	EPI_ISL_18283509		INSPI	INSPI - Charité	Alfredo Bruno Caicedo et al
hCoV-19/Kyrgyzstan/ChVir-34188/2020	EPI_ISL_6335246		Department of Disease Prevention and State Sanitary and Epidemiological Surveillance of the Ministry of Health of the Kyrgyz Republic	Charité Universitätsmedizin Berlin, Institut für Virologie	Victor M Corman et al
hCoV-19/Romania/DJ14962/2020	EPI_ISL_5917807		Medical Genetics Laboratory, Regional Centre of Medical Genetics, Emergency County Hospital Craiova	Medical Genetics Laboratory, Regional Centre of Medical Genetics, Emergency County Hospital Craiova	Anca-Lelia (Riza) Costache et al
hCoV-19/Cyprus/BMVUCY304/2020	EPI_ISL_7210347		Famagusta General Hospital	Laboratory of Biotechnology and Molecular Virology, University of Cyprus	Leondios G. Kostrikis et al.
hCoV-19/Spain/GA-EPI-HULA-182/2020	EPI_ISL_18630530		Servicio de Microbiología. Hospital Lucus Augusti	CHUVI / EPICOVIGAL Consortium	María del Pilar Gallego on behalf of EPICOVIGAL Consortium et al
hCoV-19/Ecuador/69732_S38/2020	EPI_ISL_18283254		INSPI	INSPI - Charité	Alfredo Bruno Caicedo et al
hCoV-19/BurkinaFaso/2-041-1649/2020	EPI_ISL_660492		Laboratoire de Microbiologie CHU Souro Sanou	Centre Muraz	Abdoul-Salam Ouedraogo et al
hCoV-19/Russia/AST-RII-MH4459S/2020	EPI_ISL_733200		Pathogenic Microorganisms Variability Laboratory	WHO National Influenza Centre Russian Federation	Andrey Komissarov et al
hCoV-19/Jiangsu/WX-820/2020	EPI_ISL_16138012		Center Laboratory of Health Quarantine, Nanjing Customs	Center Laboratory of Health Quarantine, Nanjing Customs	Geng et al
hCoV-19/Lithuania/T_25/2020	EPI_ISL_904944		Vilnius University Hospital Santaros Klinikos, Vilnius University	Institute of Biotechnology, Life Sciences Center, Vilnius University	Emilija Vasiliunaite et al
hCoV-19/Kyrgyzstan/NRL-25169/2020	EPI_ISL_13285368		Republican Reference Laboratory, National TB center, Kyrgyzstan	Republican Reference Laboratory, National TB center, Kyrgyzstan	Gulmira Kalmambetova et al
hCoV-19/Kyrgyzstan/NRL-43587/2021	EPI_ISL_13285376		Republican Reference Laboratory, National TB center, Kyrgyzstan	Republican Reference Laboratory, National TB center, Kyrgyzstan	Gulmira Kalmambetova et al
hCoV-19/Urumqi/IVDC-01-01/2020	EPI_ISL_850951		National Institute for Viral Disease Control and Prevention, China CDC	National Institute for Viral Disease Control and Prevention, China CDC	Xiang Zhao et al
hCoV-19/Zhejiang/SX0715/2020	EPI_ISL_497950		Shaoxing CDC	Zhejiang Provincial Center for Disease Control and Prevention	Yin Chen et al
hCoV-19/Russia/SPE-CSP-922_S52/2020	EPI_ISL_8904171		Chief Federal State Budgetary Healthcare Institution “Centre of Hygiene and Epidemiology” of the Federal Medical Biological Agency, Central laboratory of microbiological and clinical diagnostic tests	Federal State Budgetary Institution “Centre for Strategic Planning and Management of Biomedical Health Risks” of the Federal Medical Biological Agency, Laboratory for advanced molecular diagnostics of human diseases.	Mikhaylov et al
hCoV-19/Latvia/1157/2020	EPI_ISL_1312668		Centrālā Laboratorija	Latvian Biomedical Research and Study Centre	Janis Pjalkovskis et al
hCoV-19/Tunisia/X6185/2020	EPI_ISL_11172706		Laboratory of Clinical Virology, Institut Pasteur de Tunis	Laboratory of Clinical Virology, Institut Pasteur de Tunis	Wasfi Fares et al
hCoV-19/Tunisia/Tunis-Y-1294/2020	EPI_ISL_18516169		Laboratoire de Virologie Clinique, Institut Pasteur de Tunis	Laboratoire de Virologie Clinique, Institut Pasteur de Tunis	Haddad-Boubaker Sondes et al
hCoV-19/Azerbaijan/un-ChVir24287_71/2020	EPI_ISL_9214612		Ministry of Health of the Republic of Azerbaijan	Charité Universitätsmedizin Berlin, Institut für Virologie	Victor M Corman et al
hCoV-19/Taiwan/06-109-064485/2020	EPI_ISL_12665831		Virology Lab,Department of Pathology, National Cheng Kung University Hospital	Virology Lab,Department of Pathology, National Cheng Kung University Hospital	Huey-Pin Tsai et al
hCoV-19/Armenia/IMB1-4/2021	EPI_ISL_1139149		National Center of Disease Control and Prevention of the Republic of Armenia	Institute of Molecular Biology NAS RA, Republic of Armenia, Department of Bioengineering, BioinformaticsInstitute and Molecular Biology IBMPh RAU, Republic of Armenia	Arsen Arakelyan et al
hCoV-19/Israel/CVL-928ngs/2020	EPI_ISL_889141		Israel Central Virology laboratory	Israel National Consortium for SARS-CoV-2 sequencing	Neta Zuckerman et al
hCoV-19/USA/AK-PHL6791/2021	EPI_ISL_1049504	MZ233464.1	Alaska State Virology Laboratory	Alaska State Virology Laboratory	Stephanie DeRonde et al
hCoV-19/Turkey/HSGM-B11546/2021	EPI_ISL_2403282		Ministry of Health Turkey	Ministry of Health Turkey	Fatma Bayrakdar et al
hCoV-19/Heilongjiang/IVDC-HEB-267/2021	EPI_ISL_9910218		Heilongjiang Center for Disease Control and Prevention	National Institute for Viral Disease Control and Prevention, China CDC	Ming Yang et al
hCoV-19/Heilongjiang/IVDC-SH/240/2021	EPI_ISL_9910191		Heilongjiang Center for Disease Control and Prevention	National Institute for Viral Disease Control and Prevention, China CDC	Qi Liang et al
hCoV-19/India/TG-CCMB-BM780/2021	EPI_ISL_1838827		CSIR-Centre for Cellular and Molecular Biology	CSIR-Centre for Cellular and Molecular Biology-INSACOG	Payel Mukherjee et al B
hCoV-19/Jordan/Biolab0202/2021	EPI_ISL_5529836		Biolab Diagnostic Laboratories	Biolab Diagnostic Laboratories	Issa Abu-Dayyeh et al
hCoV-19/India/RJ-CCMB-CIA6262/2021	EPI_ISL_3453515		RUHS College of Medical Sciences	CSIR-Centre for Cellular and Molecular Biology - INSACOG	Dr. Gaurav Dalela et al
hCoV-19/Congo/ITM-069-6277/2021	EPI_ISL_1857281		Fondation Congolaise pour la recherche medicale (FCRM), Francine Ntoumi	Institute of Tropical Medicine	Prof. Francine Ntoumi et al
hCoV-19/UnitedArabEmirates/BTC-5110/2021	EPI_ISL_5142875		BTC, Khalifa University	BTC, Khalifa University	Habiba Al Safar et al
hCoV-19/India/MP-NCDC-1009293/2021	EPI_ISL_2459720		National Centre for Disease Control (NCDC) Biotechnology Division, Delhi	NCDC Delhi, Biotechnology Division INSACOG	Kalaiarasan Ponnusamy et al
hCoV-19/Romania/BZ-15451/2021	EPI_ISL_2566464		Department of Public Health Buzau	National Institute of Infectious Diseases-Prof. Dr. Matei Bals Molecular Diagnostics Laboratory	Corina Casangiu et al
hCoV-19/England/CAMC-10C033D/2021	EPI_ISL_908717	OD948436.1	Lighthouse Lab in Cambridge	Wellcome Sanger Institute for the COVID-19 Genomics UK (COG-UK) Consortium	Rob Howes et al
hCoV-19/Greece/210187/2021	EPI_ISL_2365272		Laboratory of Clinical Virology	Greek Genome Center, Biomedical Research Foundation of the Academy of Athens (BRFAA)	Emmanouil Athanasiadis et al
hCoV-19/Albania/210901055/2020	EPI_ISL_1299864		Unit of lab surveillance of viral emerging diseases, National Lab of Influenza	Respiratory Virus Unit, National Infection Service, Public Health England	PHE Covid Sequencing Team et al
hCoV-19/Taiwan/NTU76/2021	EPI_ISL_13618346		Department of Laboratory Medicine, National Taiwan University Hospital	Department of Clinical Laboratory Sciences and Medical Biotechnology, National Taiwan University	Shiou-Hwei Yeh et al
hCoV-19/France/OCC-HCL021071180201/2021	EPI_ISL_1934990		CHU TOULOUSE	CNR Virus des Infections Respiratoires - France SUD	Antonin Bal et al
hCoV-19/Georgia/Tb-S354/2021	EPI_ISL_3076935		Department for Virology, Molecular Biology and Genome Research, R. G. Lugar Center for Public Health Research, National Center for Disease Control and Public Health (NCDC) of Georgia.	Department for Virology, Molecular Biology and Genome Research, R. G. Lugar Center for Public Health Research, National Center for Disease Control and Public Health (NCDC) of Georgia.	Giorgi Tomashvili et al
hCoV-19/India/ML-1727400000081/2021	EPI_ISL_2547488		INSACOG-MEGHALAYA	National Institute of Biomedical Genomics – INSACOG	Arindam Maitra et al A
hCoV-19/Kyrgyzstan/NRL-41589/2021	EPI_ISL_13285375		Republican Reference Laboratory, National TB center, Kyrgyzstan	Republican Reference Laboratory, National TB center, Kyrgyzstan	Gulmira Kalmambetova et al
hCoV-19/Ireland/D-NVRL-84IRL01786/2021	EPI_ISL_959774		National Virus Reference Laboratory	National Virus Reference Laboratory	Michael Carr et al
hCoV-19/Algeria/33008/2021	EPI_ISL_12156751		NIC, Viral Respiratory Unit	NIC, Viral Respiratory Unit	Sarah Belkalem et al
hCoV-19/Cyprus/BMV670/2021	EPI_ISL_16373277		Department of Molecular Virology, Cyprus Institute of Neurology and Genetics	Laboratory of Biotechnology and Molecular Virology, University of Cyprus	Leondios G. Kostrikis et al.
hCoV-19/Cyprus/BMV517/2021	EPI_ISL_16368277		Nicosia General Hospital	Laboratory of Biotechnology and Molecular Virology, University of Cyprus	Leondios G. Kostrikis et al.
hCoV-19/Luxembourg/LNS5741525/2021	EPI_ISL_2400622		Laboratoires d'analyses medicales - Ketterthill	Laboratoire national de sante, Microbiology, Microbial Genomics Platform	Anke Wienecke-Baldacchino et al
hCoV-19/India/TR-AGMC-R12953/2021	EPI_ISL_2433272		INSACOG-Tripura	National Institute of Biomedical Genomics – INSACOG	Arindam Maitra et al A
hCoV-19/Kuwait/KU-12093/2021	EPI_ISL_2429126		Mubarak Al-Kabeer Hospital	Virology Unit, Department of Microbiology, Faculty of Medicine, Kuwait University	Nada Madi et al
hCoV-19/Bahrain/631201947/2021	EPI_ISL_14133008	MW672567.1	Communicable Disease Laboratory, Public Health Directorate	Communicable Disease Laboratory, Public Health Directorate	Alwasti et al
hCoV-19/India/ML-1727400000071/2021	EPI_ISL_2547478		INSACOG-MEGHALAYA	National Institute of Biomedical Genomics – INSACOG	Arindam Maitra et al A
hCoV-19/India/UK-NCDC-160963/2021	EPI_ISL_2505130		National Centre for Disease Control (NCDC) Biotechnology Division, Delhi	NCDC Delhi, Biotechnology Division INSACOG	Robin Marwal et al
hCoV-19/Italy/CAM-TIGEM-IZSM-COLLI-5525/2021	EPI_ISL_1307801		Lab. Microbiologia e Virologia - Cotugno - A.O. dei Colli	TIGEM	Antonio Grimaldi Patrizia Annunziata Francesco Panariello Biancamaria Pierri Claudia Tiberio Valentina Bouche Chiara Colantuono Maria Concetta Cuomo Denise Di Concilio Lucio Di Filippo Anna Manfredi Marcello Salvi Antonio Limone Luigi Atripaldi Pellegrino Cerino Andrea Ballabio Davide Cacchiarelli et al
hCoV-19/Bahrain/341702536/2021	EPI_ISL_1660461	MW947232.1	Communicable Disease Laboratory, Public Health Directorate	Communicable Disease Laboratory, Public Health Directorate	Alwasti et al
hCoV-19/Moldova/un-ChVir25014/2021	EPI_ISL_3446541		WHO/Country Office in the Republic of Moldova	Charité Universitätsmedizin Berlin, Institut für Virologie	Victor M Corman et al
hCoV-19/Pakistan/NIH-688675X/2021	EPI_ISL_1732274		Department of Virology	Department of Virology	Massab Umair et al
hCoV-19/Israel/CVL-933ngs/2020	EPI_ISL_889144		Israel Central Virology laboratory	Israel National Consortium for SARS-CoV-2 sequencing	Neta Zuckerman et al
hCoV-19/Gabon/CERMEL-JJ0691/2021	EPI_ISL_5031219		Centre de Recherches Médicales de Lambaréné	Centre de Recherches Médicales de Lambaréné	Moustapha Nzamba Maloum et al
hCoV-19/Gibraltar/EXP_05092021-1235128-75/2021	EPI_ISL_3989030		Gibraltar Health Authority Lab	Gibraltar Health Authority Covid-19 Laboratory	Dr Nicholas Cortes et al
hCoV-19/Jordan/Biolab0264/2021	EPI_ISL_6268678		Biolab Diagnostic Laboratories	Biolab Diagnostic Laboratories	Issa Abu-Dayyeh et al
hCoV-19/Finland/THL-202112080/2021	EPI_ISL_2507885		Islab, Etelä-Savon aluelaboratorio	Expert Microbiology, National Institute for Health and Welfare	Soile Blomqvist et al
hCoV-19/Russia/MOW-CSP-LQ-1470_S32/2021	EPI_ISL_18025621		Chief Federal State Budgetary Healthcare Institution "Centre of Hygiene and Epidemiology" of the Federal Medical Biological Agency, Central laboratory of microbiological and clinical diagnostic tests	Federal State Budgetary Institution "Centre for Strategic Planning and Management of Biomedical Health Risks" of the Federal Medical Biological Agency, Laboratory for advanced molecular diagnostics of human diseases	Mikhaylov et al
hCoV-19/CentralAfricanRepublic/24264/2021	EPI_ISL_2281246		Insitut Pasteur Bangui	Institut Pasteur de Dakar	Marie-Astrid Vernet et al
hCoV-19/Uganda/UG453/2021	EPI_ISL_2346419		MRC/UVRI & LSHTM Uganda Research Unit, Central Public Health Laboratories	MRC/UVRI & LSHTM Uganda Research Unit, Central Public Health Laboratories	Matthew Cotten et al
hCoV-19/Armenia/IMB3-11/2021	EPI_ISL_1718304		National Center of Disease Control and Prevention of the Republic of Armenia	Institute of Molecular Biology NAS RA, Republic of Armenia, Department of Bioengineering, BioinformaticsInstitute and Molecular Biology IBMPh RAU, Republic of Armenia	Arsen Arakelyan et al
hCoV-19/Bahrain/341709279/2021	EPI_ISL_1660463	MW947234.1	Communicable Disease Laboratory, Public Health Directorate	Communicable Disease Laboratory, Public Health Directorate	Alwasti et al
hCoV-19/Palestine/AAS78/2021	EPI_ISL_2107526	MZ207874.1	Medical Laboratory Sciences, Arab American University	Medical Laboratory Sciences, Arab American University	Al-Jawabreh et al
hCoV-19/Libya/EMC-11/2021	EPI_ISL_2860646		Public Health Reference Laboratory	Erasmus Medical Center	Omar Elahmer-Abdulla Bashein- Rahma Algheriani-Ahlam Alarif et al
hCoV-19/Oman/rega-OM-106/2021	EPI_ISL_4062899		Sultan Qaboos University Hospital, Department of Microbiology & Immunology, Molecular Biology Section	KU Leuven, Rega Institute, Clinical and Epidemiological Virology	Tony Wawina-Bokalanga et al
hCoV-19/Netherlands/NB-MVD-CWGS2100316/2021	EPI_ISL_1661273		Microvida	Microvida	Suzan D. Pas et al
hCoV-19/India/SK-1122700010136/2021	EPI_ISL_2151083		INSACOG-Sikkim	National Institute of Biomedical Genomics – INSACOG	Arindam Maitra et al A
hCoV-19/Montenegro/CO-00357_MNE000_2204592102/2021	EPI_ISL_3550685		Laboratory for Molecular Diagnostics, IPHMN	Eurofins Genomics Europe Sequencing GmbH	Danijela Vujošević et al
hCoV-19/Israel/CVL-9030/2021	EPI_ISL_2084059		Israel Central Virology laboratory	Israel National Consortium for SARS-CoV-2 sequencing	Neta Zuckerman et al
hCoV-19/Palestine/AAS51/2021	EPI_ISL_1502571	MW858238.1	Biochemistry and Molecular Biology Department-Faculty of Medicine, Al-Quds University	Biochemistry and Molecular Biology Department-Faculty of Medicine, Al-Quds University	Nasereddin et al
hCoV-19/Jordan/UK6/2020	EPI_ISL_904016		Molecular Biology and Virology lab, Faculty of Veterinary Medicine, Jordan University of Science and Technology	Molecular Biology and Virology lab, Faculty of Veterinary Medicine, Jordan University of Science and Technology	Mohammad Hussien Alboom et al
hCoV-19/Portugal/PT4048/2021	EPI_ISL_1172008		H Divino Espirito Santo - Ponta Delgada	Instituto Nacional de Saude (INSA)	Borges et al
hCoV-19/USA/PA-CDC-QDX26343982/2021	EPI_ISL_2929480	MZ716322.1	Quest Diagnostics Incorporated	Centers for Disease Control and Prevention Division of Viral Diseases, Pathogen Discovery	Dakota Howard et al
hCoV-19/Senegal/192720/2021	EPI_ISL_14598630		Institut Pasteur de Dakar	Institut Pasteur de Dakar	Diallo Amadou et al
hCoV-19/France/OCC-CHU-TLS-210771381601/2021	EPI_ISL_2366696		CHU Purpan - Laboratoire de Virologie - Institut Fédératif de Biologie	CHU Purpan - Laboratoire de Virologie - Institut Fédératif de Biologie	Latour J. et al
hCoV-19/Norway/14989/2021	EPI_ISL_2927881		Department of Medical Microbiology, St. Olavs hospital	Norwegian Institute of Public Health, Department of Virology	Kathrine Stene-Johansen et al
hCoV-19/Norway/OUS-05765/2021	EPI_ISL_4118555		Oslo University Hospital, Department of Microbiology	Norwegian Institute of Public Health, Department of Virology	Mona Holberg-Petersen et al
hCoV-19/CaboVerde/Praia_4732/2021	EPI_ISL_1123282		Virology Laboratory of Praia	Institut Pasteur de Dakar	Kevin Sanders et al
hCoV-19/CaboVerde/Praia_4731/2021	EPI_ISL_1711646		Virology Laboratory of Praia	Institut Pasteur de Dakar	Sanders Kevin et al
hCoV-19/Iraq/KR-SEARCH-119952/2021	EPI_ISL_12277936		University of Duhok COVID-19 Center for Research and Diagnosis	Andersen lab at Scripps Research	SEARCH Alliance with Jassim Mohammed Abdo et al
hCoV-19/GuineaBissau/JPLNSP0035/2021	EPI_ISL_2110853		Reitor da Universidade Jean Piaget Guine-Bissau	MRCG at LSHTM, Genomics lab	Aladje Balde et al
hCoV-19/Estonia/Cov11286/2021	EPI_ISL_2643049	OU278143.1	SYNLAB Eesti OÜ	Department of Microbiology, Institute of Biomedicine and Translational Medicine, University of Tartu	Radko Avi et al
hCoV-19/Estonia/16043025/2021	EPI_ISL_2601439		Synlab Eesti OÜ	1. Laboratory of Communicable Diseases (Estonia); 2. Eurofins Genomics Europe Sequencing GmbH	Liidia Dotsenko et al.
hCoV-19/Iran/GRC-TI-01-132-Tehran-IRAN/2021	EPI_ISL_6258790		Molecular diagnostics laboratory, West Tehran Health Center, Health Deputy of Iran University of Medical Sciences, Tehran, Iran	Genetics Research Center, University of Social Welfare and Rehabilitation Sciences	Zohreh Fattahi et al
hCoV-19/USA/CA-CDC-IBX382653181106/2021	EPI_ISL_2089299	MZ193151.1	Infinity Biologix	Centers for Disease Control and Prevention Division of Viral Diseases, Pathogen Discovery	Dakota Howard et al
hCoV-19/Belgium/UMONS-P02-04519-01/2021	EPI_ISL_2687967		National Platform bis UMONS/Jolimont	National Platform bis UMONS/Jolimont	François Dufrasne et al
hCoV-19/Norway/13383/2021	EPI_ISL_2491511		Ostfold Hospital Trust - Kalnes, Centre for Laboratory Medicine, Section for gene technology and infection serology	Norwegian Institute of Public Health, Department of Virology	Kathrine Stene-Johansen et al
hCoV-19/SaintLucia/LCA47987/2020	EPI_ISL_872196		Caribbean Public Health Agency	Carrington Lab, Department of PreClinical Sciences, Faculty of Medical Sciences, The University of the West Indies	Nikita S. D. Sahadeo et al
hCoV-19/Myanmar/DSMRC014/2021	EPI_ISL_2595725	MZ397174.1	DSMRC	DSMRC	Khine Zaw Oo et al
hCoV-19/Romania/MS-17854/2021	EPI_ISL_3259553		Emergency County Hospital Targu Mures	National Institute of Infectious Diseases-Prof. Dr. Matei Bals Molecular Diagnostics Laboratory	Corina Casangiu et al
hCoV-19/Beijing/IVDC-04/2021	EPI_ISL_1121993		Emergency department of COVID-19, Beijing Ditan Hospital	National Institute for Viral Disease Control and Prevention	Yang Song2* et al
hCoV-19/Djibouti/NAMRU3_D364/2021	EPI_ISL_2858657	MZ520059.1	Naval Medical Research Unit No. 3	Naval Medical Research Center Biological Defense Research Directorate	Catherine E. Arnold et al
hCoV-19/Somalia/NAMRU3-Mog-10/2021	EPI_ISL_2533882	MZ394629.1	Naval Medical Research Unit No. 3	Naval Medical Research Center Biological Defense Research Directorate	Catherine E. Arnold et al
hCoV-19/NorthMacedonia/27591/2021	EPI_ISL_1669996		Laboratory of virology and molecular diagnostics, Institute of Public Health	Laboratory of virology and molecular diagnostics, Institute of Public Health	Kuzmanovska M et al
hCoV-19/Iraq/DSeq-C14/2021	EPI_ISL_4574544		Shar Hospital	DeepSeq Nottingham	Paywast Jamal Jalal et al
hCoV-19/Norway/OUS-09050/2021	EPI_ISL_4122731		Oslo University Hospital, Department of Microbiology	Norwegian Institute of Public Health, Department of Virology	Mona Holberg-Petersen et al
hCoV-19/Croatia/5118/2021	EPI_ISL_2674756		Hrvatski zavod za javno zdravstvo	Hrvatski zavod za javno zdravstvo	Irena Tabain et al
hCoV-19/NorthMacedonia/41667/2021	EPI_ISL_3545683		Laboratory of virology and molecular diagnostics, Institute of Public Health	Laboratory of virology and molecular diagnostics, Institute of Public Health	Kuzmanovska M et al
hCoV-19/Ghana/WACCBIP-GS203/2021	EPI_ISL_1255132		West African Centre for Cell Biology of Infectious Pathogens (WACCBIP), University of Ghana, Accra, Ghana	West African Centre for Cell Biology of Infectious Pathogens (WACCBIP), University of Ghana, Volta Road, Legon-Accra, Ghana	Collins M. Morang'a et al
hCoV-19/Iran/GRC-T-I-11-117/2021	EPI_ISL_2795678		Iran University of Medical Sciences, Tehran, Iran	Genetics Research Center, University of Social Welfare and Rehabilitation Sciences	Zohreh Fattahi et al
hCoV-19/Lithuania/LTU000_INMEDICA_447860/2021	EPI_ISL_2615054		UAB InMedica	National Public Health Surveillance Laboratory	Lukas Zemaitis et al
hCoV-19/Lithuania/S21D1179/2021	EPI_ISL_1756804		UAB Medicina Practica Laboratory	Vilnius University Hospital Santaros Klinikos, Center of Laboratory Medicine	Dovile Ezerskyte et al
hCoV-19/Afghanistan/2870x0145_23822/2021	EPI_ISL_4572796		Afghanistan	WRAIR	Irina Maljkovic Berry et al
hCoV-19/CzechRepublic/UMTM218816/2021	EPI_ISL_2403226		Institute of Molecular and Translational Medicine / Laboratory of Experimental Medicine, Faculty of Medicine and Dentistry, Palacky University and University Hospital Olomouc	Institute of Molecular and Translational Medicine / Laboratory of Experimental Medicine, Faculty of Medicine and Dentistry, Palacky University	Rastislav Slavkovský et al
hCoV-19/NorthMacedonia/39285/2021	EPI_ISL_2839459		General Hospital - Kumanovo	Research Center for Genetic Engineering and Biotechnology "Georgi D. Efremov” , Macedonian Academy of Sciences and Arts	Aleksandar J. Dimovski et al
hCoV-19/Croatia/5635/2021	EPI_ISL_2673970		Zavod za javno zdravstvo Zagrebačke Županije	Hrvatski zavod za javno zdravstvo	Irena Tabain et al
hCoV-19/Maldives/MAV16830/2021	EPI_ISL_3452729		Indira Gandhi Memorial Hospital	Indira Gandhi Memorial Hospital	Dr. Milza Abdul Muhsin et al
hCoV-19/Ecuador/USFQ-1816/2021	EPI_ISL_3506145		Institute of Microbiology, Universidad San Francisco de Quito	Institute of Microbiology, Universidad San Francisco de Quito	Fernanda Zurita et al
hCoV-19/Ecuador/NIC-INSPI-338157/2021	EPI_ISL_3068184		INSPI-CRN DE INFLUENZA Y OTROS VIRUS RESPIRATORIOS	NIC-INSPI	Alfredo Bruno et al
hCoV-19/Guinea/CERFIG-19469/2021	EPI_ISL_4205876		Clinical specimen	Centre de Recherche et de Formation en Infectiologie Guinée	Alpha Kabinet KEITA et al
hCoV-19/Italy/CAM-AMES_34_38/2021	EPI_ISL_1229683		ASL Napoli 1 Centro	AMES Centro Polidiagnostico Strumentale S.r.l.	"Giovanni Savarese et al
hCoV-19/Albania/211060667/2021	EPI_ISL_1299884		Unit of lab surveillance of viral emerging diseases, National Lab of Influenza	Respiratory Virus Unit, National Infection Service, Public Health England	PHE Covid Sequencing Team et al
hCoV-19/Japan/PG-42365/2021	EPI_ISL_2336544		SARS-CoV-2 testing team, National Institute of Infectious Diseases	Pathogen Genomics Center, National Institute of Infectious Diseases	Tsuyoshi Sekizuka et al B
hCoV-19/Japan/PG-47263/2021	EPI_ISL_2810902		Department of Infectious Diseases, Kobe Institute of Health	Department of Infectious Diseases, Kobe Institute of Health	Ryohei Nomoto et al
hCoV-19/Japan/PG-44143/2021	EPI_ISL_2337875		SARS-CoV-2 testing team, National Institute of Infectious Diseases	Pathogen Genomics Center, National Institute of Infectious Diseases	Tsuyoshi Sekizuka et al B
hCoV-19/Japan/PG-70905/2021	EPI_ISL_3190519		Pathogen Genomics Center, National Institute of Infectious Diseases	Pathogen Genomics Center, National Institute of Infectious Diseases	Tsuyoshi Sekizuka et al B
hCoV-19/Moldova/un-ChVir25023/2021	EPI_ISL_3446544		WHO/Country Office in the Republic of Moldova	Charité Universitätsmedizin Berlin, Institut für Virologie	Victor M Corman et al
hCoV-19/SouthAfrica/NICD-DNC12671/2021	EPI_ISL_2013049		Lancet Laboratories	National Institute for Communicable Diseases of the National Health Laboratory Service	Amoako DG et al
hCoV-19/Vietnam/HNa_Alpha_610/2021	EPI_ISL_17016448		National Hospital for Tropical Diseases	Oxford University Clinical Research Unit, Hanoi, Vietnam	Pham Ngoc Thach et al
hCoV-19/Sweden/8542520450/2021	EPI_ISL_2794994		The Public Health Agency of Sweden	The Public Health Agency of Sweden	Maximilian Riess et al
hCoV-19/Finland/7291/2021	EPI_ISL_3014552		Department of Virology and Immunology, University of Helsinki and Helsinki University Hospital, Huslab Finland	Department of Virology, Faculty of Medicine, University of Helsinki, Helsinki, Finland	Teemu Smura et al
hCoV-19/India/HR-IGIB-2_117938/2021	EPI_ISL_2880749		INSACOG Surveillance	INSACOG at CSIR Institute of Genomics and Integrative Biology	INSACOG et al
hCoV-19/Spain/HUB00720/2021	EPI_ISL_2352001		Hospital Universitari Bellvitge	Microbiology Department	Sara Marti et al
hCoV-19/Spain/HUD-79232065/2021	EPI_ISL_2228077		Microbiology Department, University Hospital Donostia	Microbiology Department, University Hospital Donostia	Marimon JM et al
hCoV-19/Latvia/2105069019/2021	EPI_ISL_2798814		Centrālā Laboratorija	Riga East Clinical University Hospital, National Microbiology Reference Laboratory	Reinis Vangravs et al
hCoV-19/Curacao/CW-RIVM-27028/2021	EPI_ISL_1792381		National Institute for Public Health and the Environment (RIVM)	National Institute for Public Health and the Environment (RIVM)	Adam Meijer et al
hCoV-19/Brazil/RS-FIOCRUZ-14218/2021	EPI_ISL_2661750		Laboratorio Central de Saude Publica do Estado do Rio Grande do Sul (LACEN-RS)	Laboratory of Respiratory Viruses and Measles, Oswaldo Cruz Institute, FIOCRUZ	Paola Resende et al
hCoV-19/Slovenia/08-103548-MB/2021	EPI_ISL_2001731		National Laboratory for Health, Environment and Food, OMM, Maribor	NLZOH (National Laboratory for Health, Environment and Food) / CISLD (Clinical Institute of Special Laboratory Diagnostics), University Children's Hospital, University Medical Center Ljubljana	Sandra Janezic et al
hCoV-19/Jordan/Biolab0140/2021	EPI_ISL_4053487		Biolab Diagnostic Laboratories	Biolab Diagnostic Laboratories	Issa Abu-Dayyeh et al
hCoV-19/Kuwait/JAH2851/2021	EPI_ISL_2673282		MOH - Jaber Al-Ahmad Hospital (Innovation Research Laboratory)	MOH - Jaber Al-Ahmad Hospital (Innovation Research Laboratory)	Salman Al-Sabah et al
hCoV-19/Kuwait/JAH2882/2021	EPI_ISL_2672785		MOH - Jaber Al-Ahmad Hospital (Innovation Research Laboratory)	MOH - Jaber Al-Ahmad Hospital (Innovation Research Laboratory)	Salman Al-Sabah et al
hCoV-19/Netherlands/ZH-RIVM-33313/2021	EPI_ISL_2303466		National Institute for Public Health and the Environment (RIVM)	National Institute for Public Health and the Environment (RIVM)	Adam Meijer et al
hCoV-19/Kenya/C79725/2021	EPI_ISL_1039228	OL914612.1	KEMRI-Wellcome Trust Research Programme/KEMRI-CGMR-C Kilifi	KEMRI-Wellcome Trust Research Programme/KEMRI-CGMR-C Kilifi	Githinji et al
hCoV-19/Bonaire/BQ-RIVM-35129/2021	EPI_ISL_2405585		National Institute for Public Health and the Environment (RIVM)	National Institute for Public Health and the Environment (RIVM)	Adam Meijer et al
hCoV-19/Bonaire/BQ-RIVM-42379/2021	EPI_ISL_2981899		National Institute for Public Health and the Environment (RIVM)	National Institute for Public Health and the Environment (RIVM)	Adam Meijer et al
hCoV-19/Curacao/CW-RIVM-16507/2021	EPI_ISL_1288141		National Institute for Public Health and the Environment (RIVM)	National Institute for Public Health and the Environment (RIVM)	Adam Meijer et al
hCoV-19/Curacao/CW-RIVM-23348/2021	EPI_ISL_1596229		National Institute for Public Health and the Environment (RIVM)	National Institute for Public Health and the Environment (RIVM)	Adam Meijer et al
hCoV-19/Coted-Ivoire/BKE-1880-bc28/2021	EPI_ISL_1365024		Molecular diagnostic unit for viral haemorrhagic fevers and emerging viruses, Bouaké CHU Laboratory	Molecular diagnostic unit for viral haemorrhagic fevers and emerging viruses, Bouaké CHU Laboratory	Chantal Akoua-Koffi et al
hCoV-19/Curacao/CW-RIVM-16333/2021	EPI_ISL_1233007		National Institute for Public Health and the Environment (RIVM)	National Institute for Public Health and the Environment (RIVM)	Adam Meijer et al
hCoV-19/Bonaire/BQ-RIVM-27386/2021	EPI_ISL_1792360		National Institute for Public Health and the Environment (RIVM)	National Institute for Public Health and the Environment (RIVM)	Adam Meijer et al
hCoV-19/Aruba/AW-RIVM-40490/2021	EPI_ISL_2673215		National Institute for Public Health and the Environment (RIVM)	National Institute for Public Health and the Environment (RIVM)	Adam Meijer et al
hCoV-19/Curacao/CW-RIVM-35048/2021	EPI_ISL_2405504		National Institute for Public Health and the Environment (RIVM)	National Institute for Public Health and the Environment (RIVM)	Adam Meijer et al
hCoV-19/Estonia/Cov11331/2021	EPI_ISL_2643012	OU370788.1	SYNLAB Eesti OÜ	Department of Microbiology, Institute of Biomedicine and Translational Medicine, University of Tartu	Radko Avi et al
hCoV-19/Morocco/INH-480/2021	EPI_ISL_18263512		NIC at National Institute of Hygiene (NIH)	National Institute of Hygiene	Hassan Ihazmade et al
hCoV-19/Coted-Ivoire/COV-BKE2273-bc25/2021	EPI_ISL_1662501		Molecular diagnostic unit for viral haemorrhagic fevers and emerging viruses, Bouaké CHU Laboratory	Molecular diagnostic unit for viral haemorrhagic fevers and emerging viruses, Bouaké CHU Laboratory	Chantal Akoua-Koffi et al
hCoV-19/USA/NV-CDC-LC0044002/2021	EPI_ISL_1684845	MZ039474.1	Laboratory Corporation of America	Centers for Disease Control and Prevention Division of Viral Diseases, Pathogen Discovery	Dakota Howard et al
hCoV-19/Togo/C6959/2021	EPI_ISL_1524720		Laboratoire Biolim/FSS/UL	Unité Mixte Internationale TransVIHMI (UMI 233 IRD – U1175 INSERM - Université de Montpellier) IRD (Institut de recherche pour le développement)	Mounerou SALOU et al
hCoV-19/USA/IN-GD-SID-C21165026/2021	EPI_ISL_2696528	MZ405237.1	Laboratory, Gravity Diagnostics	Laboratory, Gravity Diagnostics	Diagnostics et al
hCoV-19/USA/MI-CDC-QDX26076106/2021	EPI_ISL_2868962	MZ530173.1	Quest Diagnostics Incorporated	Centers for Disease Control and Prevention Division of Viral Diseases, Pathogen Discovery	Dakota Howard et al
hCoV-19/Nigeria/BCVL-21978/2021	EPI_ISL_4026351		Biorepository and Clinical Virology Laboratory	Northwestern University - Center for Pathogen Genomics and Microbial Evolution	Ramon Lorenzo-Redondo et al
hCoV-19/SaoTomeandPrincipe/06/2021	EPI_ISL_10322959		LNR-TB	LNR-TB	Rosa Neto et al
hCoV-19/Dominica/65658/2021	EPI_ISL_2631439		The Caribbean Public Health Agency	Carrington Lab, Department of PreClinical Sciences, Faculty of Medical Sciences, The University of the West Indies, St Augustine Campus	Nikita S. D. Sahadeo et al
hCoV-19/Kenya/C89001/2021	EPI_ISL_2602496	OL914811.1	KEMRI-Wellcome Trust Research Programme,Kilifi	KEMRI-Wellcome Trust Research Programme,Kilifi	Githinji G. et al
hCoV-19/Oman/182621/2020	EPI_ISL_766569		Oman-National Influenza Center	Oman-National Influenza Center	Samiha Al-Kharusi et al
hCoV-19/Colombia/ANT-UdeA-21001965v/2021	EPI_ISL_4549188		Grupo Inmunovirología, Universidad de Antioquia	Grupo Inmunovirología, Universidad de Antioquia	Wbeimar Aguilar-Jimenez et al
hCoV-19/Bulgaria/21BG-EU_000173_Pl2/2021	EPI_ISL_1233613		National Center for Infectious and Parasitic Diseases (NCIPD)	National Center for Infectious and Parasitic Diseases (NCIPD)	Alexiev et al
hCoV-19/India/HR-IGIB-9_118052/2021	EPI_ISL_2880907		INSACOG Surveillance	INSACOG at CSIR Institute of Genomics and Integrative Biology	INSACOG et al
hCoV-19/Australia/NSW1545/2021	EPI_ISL_1904452		South Eastern Area Laboratory Services (SEALS)	NSW Health Pathology - Institute of Clinical Pathology and Medical Research; Westmead Hospital; University of Sydney	CIDM-PH et al.
hCoV-19/India/HP-NCDC-160946/2021	EPI_ISL_2505124		National Centre for Disease Control (NCDC) Biotechnology Division, Delhi	NCDC Delhi, Biotechnology Division INSACOG	Robin Marwal et al
hCoV-19/India/PB-NCDC-1409157/2021	EPI_ISL_2460353		National Centre for Disease Control (NCDC) Biotechnology Division, Delhi	NCDC Delhi, Biotechnology Division INSACOG	Manoj K Singh et al
hCoV-19/India/PB-NCDC-1409188/2021	EPI_ISL_2460358		National Centre for Disease Control (NCDC) Biotechnology Division, Delhi	NCDC Delhi, Biotechnology Division INSACOG	Manoj K Singh et al
hCoV-19/Canada/UN-24124/2021	EPI_ISL_12387214		Switch Health	Public Health Agency of Canada (PHAC) National Microbiology Laboratory	Anna Majer et al
hCoV-19/BosniaandHerzegovina/VFS-UNSA-LMGFI024/2020	EPI_ISL_1016690		University of Sarajevo, Veterinary Faculty, Laboratory for Molecular Diagnostic and Research Laboratory	University of Sarajevo, Veterinary Faculty, Laboratory for Molecular Diagnostic and Research Laboratory	Goletic T. et al
hCoV-19/Bulgaria/21BG-EU_002124_Pl20/2021	EPI_ISL_2180080		National Center of Infectious and Parasitic Diseases	National Center of Infectious and Parasitic Diseases	Alexiev et al
hCoV-19/Belize/CML-124/2021	EPI_ISL_4296428		Central Medical Laboratory	Baylor College of Medicine	Alexander Kneubehl et al
hCoV-19/Slovakia/UKBA-708/2021	EPI_ISL_875527		Institute of Virology, Biomedical Research Center of the Slovak Academy of Sciences, Bratislava	Faculty of Natural Sciences, Comenius University, Bratislava	Broňa Brejová et al
hCoV-19/CzechRepublic/UMTM_187890/2021	EPI_ISL_18241839		Institute of Molecular and Translational Medicine / Laboratory of Experimental Medicine, Faculty of Medicine and Dentistry, Palacky University	Institute of Molecular and Translational Medicine / Laboratory of Experimental Medicine, Faculty of Medicine and Dentistry, Palacky University	Rastislav Slavkovský et al
hCoV-19/Austria/CeMM4949/2021	EPI_ISL_2324175		Klinikum Wels-Grieskirchen	Bergthaler laboratory, CeMM Research Center for Molecular Medicine of the Austrian Academy of Sciences	Lukas Endler et al
hCoV-19/Australia/VIC18220/2021	EPI_ISL_1033148		Microbiological Diagnostic Unit - Public Health Laboratory (MDU-PHL)	MDU-PHL	Seemann T. et al
hCoV-19/Germany/BW-RKI-I-151173/2021	EPI_ISL_2262830		SYNLAB MVZ Leinfelden-Echterdingen	Robert Koch Institute	?
hCoV-19/Germany/SN-RKI-I-176330/2021	EPI_ISL_2632950		Medizinisches Labor Ostsachsen MVZ GbR Nebenbetriebsstätte Dresden	Robert Koch Institute	?
hCoV-19/Jiangsu/JS03/2021	EPI_ISL_16405160		Jiangsu Provincial Center for Disease Control and Prevention	Jiangsu Provincial Center for Disease Control and Prevention	Lunbiao Cui et al
hCoV-19/Spain/AN-CBA-02887/2021	EPI_ISL_15643667		Servicio de Microbiologia, Hospital Universitario Virgen del Rocio, Sevilla, Spain	Clinical Bioinformatics Area, Fundación Progreso y Salud	María Lara on behalf of SARS-CoV-2 whole genome sequencing circuit of Andalusia et al
hCoV-19/Ireland/WH-NVRL-30IRL74713/2021	EPI_ISL_2533704		National Virus Reference Laboratory	National Virus Reference Laboratory	Zoe Yandle et al
hCoV-19/CzechRepublic/NRL_8204/2021	EPI_ISL_2726979		National Institute of Public Health	National Institute of Public Health	Helena Jirincova et al
hCoV-19/Lebanon/QIB-88/2021	EPI_ISL_3343310	OU600507.1	National Influenza Center	Quadram Institute Bioscience	Georgi Merhi et al
hCoV-19/Lebanon/QIB-103/2021	EPI_ISL_3343315	OU600497.1	National Influenza Center	Quadram Institute Bioscience	Georgi Merhi et al
hCoV-19/Lebanon/QIB-779/2021	EPI_ISL_3343959	OU599540.1	National Influenza Center	Quadram Institute Bioscience	Georgi Merhi et al
hCoV-19/Luxembourg/LNS9620023/2021	EPI_ISL_3334791		Laboratoires Reunis, 38 Rue Hiel, 6131 Junglinster, Luxembourg	Laboratoire national de sante, Microbiology, Microbial Genomics Platform	Anke Wienecke-Baldacchino et al
hCoV-19/Denmark/DCGC-112200/2021	EPI_ISL_2666463		Department of Bacteria, Parasites and Fungi, Statens Serum Institut, Copenhagen, Denmark	Statens Serum Institut Bioinformatics and Microbial Genomics	Povilas Matusevicius on behalf of the Danish Covid-19 Genome Consortium et al
hCoV-19/Lebanon/QIB-843/2021	EPI_ISL_3344017	OU597191.1	National Influenza Center	Quadram Institute Bioscience	Georgi Merhi et al
hCoV-19/Jordan/Biolab0303/2021	EPI_ISL_6268705		Biolab Diagnostic Laboratories	Biolab Diagnostic Laboratories	Issa Abu-Dayyeh et al
hCoV-19/Bahrain/341726177/2021	EPI_ISL_1660467	MW947244.1	Communicable Disease Laboratory, Public Health Directorate	Communicable Disease Laboratory, Public Health Directorate	Alwasti et al
hCoV-19/HongKong/CM21000264-2/2021	EPI_ISL_5937310		Temporary Specimen Collection Centre at the AsiaWorld-Expo	Hong Kong Department of Health	Alan K.L. Tsang et al
hCoV-19/SouthKorea/KDCA4285/2021	EPI_ISL_2332557		Division of Emerging Infectious Diseases, Bureau of Infectious Diseases Diagnosis Control, Korea Disease Control and Prevention Agency	Division of Emerging Infectious Diseases, Bureau of Infectious Diseases Diagnosis Control, Korea Disease Control and Prevention Agency	Ae Kyung Park et al
hCoV-19/Oman/rega-OM-56/2021	EPI_ISL_4062616		Sultan Qaboos University Hospital, Department of Microbiology & Immunology, Molecular Biology Section	KU Leuven, Rega Institute, Clinical and Epidemiological Virology	Tony Wawina-Bokalanga et al
hCoV-19/Oman/rega-OM-66/2021	EPI_ISL_4062626		Sultan Qaboos University Hospital, Department of Microbiology & Immunology, Molecular Biology Section	KU Leuven, Rega Institute, Clinical and Epidemiological Virology	Tony Wawina-Bokalanga et al
hCoV-19/Kuwait/JAH3101604/2021	EPI_ISL_2556117		MOH - Jaber Al-Ahmad Hospital (Innovation Research Laboratory)	MOH - Jaber Al-Ahmad Hospital (Innovation Research Laboratory)	Salman Al-Sabah et al
hCoV-19/Cambodia/431455/2021	EPI_ISL_1969687		Virology Unit, Institut Pasteur du Cambodge	Virology Unit, Institut Pasteur du Cambodge	Jurre Y Siegers et al
hCoV-19/Cambodia/01-2105201900/2021	EPI_ISL_2343221		Banteay Meanchey Rapid Response Team	Virology Unit, Institut Pasteur du Cambodge	Jurre Y Siegers et al
hCoV-19/Azerbaijan/Aghayev-10/2021	EPI_ISL_2161031		National Hematology and Transfusiology Center	National Hematology and Transfusiology Center	Aghayev AR et al
hCoV-19/India/PY-SEQ165_S34_R1_001/2021	EPI_ISL_1939848		JIPMER Puducherry	inStem NCBS - INSACOG	Uma Ramakrishnan Dasaradhi Palakodeti Aswin SaiNarain et al
hCoV-19/Gibraltar/211000769/2021	EPI_ISL_1299843		Microbiology, Department of Pathology, St. Bernard's Hospital, Gibraltar Health Authority	Respiratory Virus Unit, National Infection Service, Public Health England	PHE Covid Sequencing Team et al
hCoV-19/India/HR-IGIB-27_A_H640/2021	EPI_ISL_2880738		INSACOG Surveillance	INSACOG at CSIR Institute of Genomics and Integrative Biology	INSACOG et al
hCoV-19/BosniaandHerzegovina/AGCOB4239/2021	EPI_ISL_2029122		General Hospital "Abdulah Nakas"	Alea Genetic Centre	Rijad Konjhodzic et al
hCoV-19/Germany/MV-RKI-I-138373/2021	EPI_ISL_2123150		Centogene; Dr. Bauer Laboratoriums GmbH	Robert Koch Institute	?
hCoV-19/Sweden/20249670P/2021	EPI_ISL_2794568		The Public Health Agency of Sweden	The Public Health Agency of Sweden	Maximilian Riess et al
hCoV-19/SriLanka/CMC118026/2021	EPI_ISL_2803295		Centre for Dengue Research and AICBU, Department of Immunology and Molecular Medicine	Centre for Dengue Research and AICBU, Department of Immunology and Molecular Medicine	Chandima Jeewandara et al
hCoV-19/Shulan/IVDC-01-01/2020	EPI_ISL_850947		National Institute for Viral Disease Control and Prevention, China CDC	National Institute for Viral Disease Control and Prevention, China CDC	Xiang Zhao et al
hCoV-19/Qatar/QA-QU_08-A4/2020	EPI_ISL_1713042		Ministry of Public Health / Hamad Medical Corporation	Biomedical Research Center (BRC), Qatar University / Qatar Genome Project (QGP)	BRC: Fatiha M. Benslimane et al
hCoV-19/Peru/LIM-INS-744/2020	EPI_ISL_1137481		Laboratorio de Referencia Nacional de Virus Respiratorio. Instituto Nacional de Salud Perú	Laboratorio de Referencia Nacional de Biotecnología y Biología Molecular. Instituto Nacional de Salud Perú	Carlos Padilla Rojas et al
hCoV-19/Maldives/MAV14010/2021	EPI_ISL_3452719		Indira Gandhi Memorial Hospital	Indira Gandhi Memorial Hospital	Dr. Milza Abdul Muhsin et al
hCoV-19/Russia/MOW-RII-MH16102S/2021	EPI_ISL_1919488		HELIX LLC	WHO National Influenza Centre Russian Federation	Andrey Komissarov et al
hCoV-19/Heilongjiang/IVDC-HH/235/2020	EPI_ISL_9910186		Heilongjiang Center for Disease Control and Prevention	National Institute for Viral Disease Control and Prevention, China CDC	Wei Sun et al
hCoV-19/Algeria/96626/2020	EPI_ISL_12156733		NIC, Viral Respiratory Unit	NIC, Viral Respiratory Unit	Sarah Belkalem et al
hCoV-19/Mexico/TAB-InDRE_446/2021	EPI_ISL_1168524		Instituto de Diagnostico y Referencia Epidemiologicos INDRE_RNLSP	Instituto de Diagnostico y Referencia Epidemiologicos (INDRE)	Claudia Wong-Arambula et al
hCoV-19/Mexico/CMX-INER-IBT-146/2020	EPI_ISL_1302381	OK435506.1	Instituto Nacional de Enfermedades Respiratorias (INER)	Instituto de Biotecnología de la UNAM	Authors from IBT et al
hCoV-19/Turkey/IST-GLAB-341/2020	EPI_ISL_735356		Genomic Laboratory (GLAB) (Conjoint lab of Health Directorate of Istanbul and Istanbul Technical University)	Genomic Laboratory (GLAB), Istanbul Technical University	Ilker Karacan et al
hCoV-19/Algeria/G35155-8850/2020	EPI_ISL_766864		NIC Viral Respiratory Unit - Institut Pasteur of Algeria	National Reference Center for Viruses of Respiratory Infections, Institut Pasteur, Paris	Mélanie Albert et al
hCoV-19/Turkey/CTF_19092020_191/2020	EPI_ISL_2047926		IU-Cerrahpasa, Cerrahpasa School of Medicine, COVID-19 Lab	IU-Cerrahpasa, Cerrahpasa School of Medicine, COVID-19 Lab	Mert Kuskucu et al
hCoV-19/Algeria/96150/2020	EPI_ISL_12156732		NIC, Viral Respiratory Unit	NIC, Viral Respiratory Unit	Sarah Belkalem et al
hCoV-19/Serbia/Lipljan-005360911/2020	EPI_ISL_904010		Veterinary Specialized Institute Kraljevo	Veterinary Specialized Institute "Kraljevo", Serbia	Vidanovic et al
hCoV-19/USA/IL-IDPH-I-000605/2020	EPI_ISL_848433		Illinois Department of Public Health	Gagnon Lab, Southern Illinois University	Keith Gagnon et al
hCoV-19/Guinea/GUI0090/2021	EPI_ISL_4274049		Service des Maladies Infectieuses	Northwestern University - Center for Pathogen Genomics and Microbial Evolution	Ramon Lorenzo-Redondo et al
hCoV-19/TrinidadandTobago/14119/2021	EPI_ISL_1498262		The Caribbean Public Health Agency	Carrington Lab, Department of PreClinical Sciences, Faculty of Medical Sciences, The University of the West Indies	Nikita S. D. Sahadeo et al
hCoV-19/SierraLeone/nmimr-SLE--SLSEQ047/2021	EPI_ISL_15283210		Immunology, Noguchi Memorial Institute for Medical Research	Immunology, Noguchi Memorial Institute for Medical Research	Campbell et al
hCoV-19/SierraLeone/CPHRL-094/2021	EPI_ISL_4755979		China P3 Laboratory	Central Public Health Reference Laboratory	Allan K.O. Campbell et al
hCoV-19/Mexico/CHH_INCMNSZ_CS-147039/2021	EPI_ISL_13984122		Centro de Investigacion Integral MEDIVEST SC	Instituto Nacional de Ciencias Medicas y Nutricion Salvador Zubiran, Departamento de Infectologia	Miriam Arciniega Fuentes et al
hCoV-19/USA/OH-21AM-084CO02953/2021	EPI_ISL_2200088		The Ohio State University Applied Microbiology Services Laboratory	The Ohio State University Applied Microbiology Services Laboratory	Seth A. Faith PhD et al
hCoV-19/Mexico/GUA-InDRE_F12432_S1333/2021	EPI_ISL_1661499		LESP Guanajuato	Instituto de Diagnostico y Referencia Epidemiologicos (INDRE)	Claudia Wong-Arambula et al
hCoV-19/Honduras/1946/2021	EPI_ISL_2648258		Laboratorio Nacional de Vigilancia de la Salud – Sección de Virologia	Genomics and Proteomics Departament, Gorgas Memorial Institute For Health Studies	Elda Martínez et al
hCoV-19/Mexico/un-UW-1902618/2021	EPI_ISL_17757834		Laboratory Medicine and Pathology, University of Washington	Laboratory Medicine and Pathology, University of Washington	Roychoudhury et al
hCoV-19/Mexico/GRO-InDRE_FB17786_S4179/2021	EPI_ISL_2920750		LESP Guerrero	Instituto de Diagnostico y Referencia Epidemiologicos (INDRE)	Claudia Wong-Arambula et al
hCoV-19/Mexico/YUC_LANGEBIO_IMSS_07539-NC/2021	EPI_ISL_2970068		Unidad de Investigacion Medica de Yucatan (UIMY)	Unidad de Genomica Avanzada	Consorcio Mexicano de Vigilancia Genomica (CoViGen-Mex). Authors (in alphabetical order): Julio Elias Alvarado-Yaah et al
hCoV-19/Mexico/VER-InDRE_169/2020	EPI_ISL_913970		Instituto de Diagnostico y Referencia Epidemiologicos INDRE_RNLSP	Instituto de Diagnostico y Referencia Epidemiologicos (INDRE)	Claudia Wong-Arambula et al
hCoV-19/Mexico/SLP_LANGEBIO_IMSS_0443/2021	EPI_ISL_1662195		Laboratorio Central de Epidemiologia (LCE)	Unidad de Genomica Avanzada	Consorcio Mexicano de Vigilancia Genomica (CoViGen-Mex). Authors (in alphabetical order): Julio Elias Alvarado-Yaah et al
hCoV-19/Mexico/YUC-InDRE_FB13182_S1581/2021	EPI_ISL_1821153		LESP Yucatan	Instituto de Diagnostico y Referencia Epidemiologicos (INDRE)	Claudia Wong-Arambula et al
hCoV-19/Russia/CHE-CSP-Cov-19_S33/2020	EPI_ISL_8908058		Chief Federal State Budgetary Healthcare Institution “Centre of Hygiene and Epidemiology” of the Federal Medical Biological Agency, Central laboratory of microbiological and clinical diagnostic tests	Federal State Budgetary Institution “Centre for Strategic Planning and Management of Biomedical Health Risks” of the Federal Medical Biological Agency, Laboratory for advanced molecular diagnostics of human diseases.	Mikhaylov et al
hCoV-19/Brunei/7122175428/2022	EPI_ISL_15710366		National Virology Reference Laboratory	Microbial Genomic Services	Zainun Zaini et al
hCoV-19/Australia/WA13361/2023	EPI_ISL_17661363		PathWest Laboratory Medicine WA	PathWest Laboratory Medicine WA Microbial Surveillance Unit	PathWest Laboratory Medicine WA Microbial Surveillance Unit et al
hCoV-19/NewZealand/23YA0805/2023	EPI_ISL_16954279		Medlab Central (PN)	Institute of Environmental Science and Research (ESR)	Sarah Cockerton et al
hCoV-19/NewZealand/ESR-XA4231/2023	EPI_ISL_18047905		Waikato DHB Laboratory	Institute of Environmental Science and Research (ESR)	Sarah Cockerton et al
hCoV-19/HongKong/VB23156220/2023	EPI_ISL_18306760		Queen Mary Hospital	Hong Kong Department of Health	Alan K.L. Tsang et al
hCoV-19/Australia/SA691145/2023	EPI_ISL_18453812		SA Pathology	SA Pathology	Caitlin Selway et al
hCoV-19/Moldova/Nr-17961/2022	EPI_ISL_16017096		Virology Laboratory, NAPH, Moldova	Virology Laboratory, NAPH, Moldova	Olga Burduniuc et al
hCoV-19/Germany/HH-RKI-I-426417/2021	EPI_ISL_8674726		SYNLAB MVZ Hamburg	Robert Koch Institute	?
hCoV-19/Brazil/MG-FIOCRUZ-863/2022	EPI_ISL_9747760		Laboratorio Municipal de Biologia Molecular	Instituto Rene Rachou / Fiocruz Minas	Thais Silva et al
hCoV-19/Congo/RC-415/2021	EPI_ISL_10023530		Molecular Lab, National Laboratory of Public Health	Pathogen Genomics Lab, National Institute for Biomedical Research (INRB)	Placide Mbala-Kingebeni et al B
hCoV-19/Palestine/QIBPS-OM_5_S8/2022	EPI_ISL_10550533		Al-Quds University	Quadram Institute Bioscience	Abdelmajeed Nasereddin et al
hCoV-19/Senegal/22197316/2021	EPI_ISL_14481782		Institut Pasteur de Dakar	Institut Pasteur de Dakar	Diallo Amadou et al
hCoV-19/India/UT-ILBS-WGS2935/2022	EPI_ISL_10630432		MAX HOSPITAL	ILBS	Ekta Gupta et al
hCoV-19/Sweden/2A62215830099/2022	EPI_ISL_10594522		The Public Health Agency of Sweden	The Public Health Agency of Sweden	Maximilian Riess et al
hCoV-19/Madagascar/LA2M-179994/2021	EPI_ISL_13729330		Laboratoire d'Analyses Médicales Malagasy (LA2M)	Virology Unit, Institut Pasteur de Madagascar	Vololoniaina Raharinosy et al
hCoV-19/Kenya/ILRI_COVM01645/2021	EPI_ISL_9093437		International Livestock Research Institute	International Livestock Research Institute	Samuel O. Oyola et al
hCoV-19/Guinea/CERFIG-34031/2022	EPI_ISL_14578567		CERFIG	CERFIG	Haby DIALLO et al
hCoV-19/Senegal/SN-DKR-DIAM-4842/2021	EPI_ISL_7571605		Iressef Genomics lab	IRESSEF	Souleymane MBOUP et al
hCoV-19/Argentina/PAIS-E0729/2022	EPI_ISL_10637273		Laboratorio Central de la Ciudad de Santa Fe	Grupo de Genómica y Bioinformática del Instituto de Investigación de la Cadena Láctea CONICET-INTA on behalf of 'Proyecto Argentino Interinstitucional de genomica de SARS-CoV-2' (PAIS Consortium)	Eberhardt et al
hCoV-19/Venezuela/NE2311/2022	EPI_ISL_10239604		IVIC	Laboratorio de Virologia Molecular	Rossana C Jaspe et al
hCoV-19/Canada/MB-CPL-367037/2022	EPI_ISL_10654840		MB-Cadham Provincial laboratory	Manitoba Cadham Provincial Laboratory	David Alexander et al
hCoV-19/Uruguay/DLSP_577/2022	EPI_ISL_17227679		Departamento Laboratorios de Salud Publica (DLSP) Ministerio de Salud Publica	Departamento Laboratorios de Salud Publica (DLSP) Ministerio de Salud Publica	Cortinas et al
hCoV-19/Curacao/CW-RIVM-88422/2022	EPI_ISL_10346014		National Institute for Public Health and the Environment (RIVM)	National Institute for Public Health and the Environment (RIVM)	Adam Meijer et al
hCoV-19/Panama/M122900-GMI/2021	EPI_ISL_11854323		Gorgas Memorial Institute of Health Studies	Gorgas Memorial Institute of Health Studies	Claudia Gonzalez et al
hCoV-19/Mexico/JAL_InDRE_FB4142_E14313927569_S11212/2022	EPI_ISL_9749739		LESP Jalisco	Instituto de Diagnostico y Referencia Epidemiologicos (INDRE)	Claudia Wong-Arambula et al
hCoV-19/Bulgaria/22BG-EU_017400_Pl164/2022	EPI_ISL_11734777		National Center of Infectious and Parasitic Diseases	National Center of Infectious and Parasitic Diseases	Alexiev et al
hCoV-19/Curacao/CW-RIVM-89999/2022	EPI_ISL_10899255		National Institute for Public Health and the Environment (RIVM)	National Institute for Public Health and the Environment (RIVM)	Adam Meijer et al
hCoV-19/Canada/QC-L00460809001/2022	EPI_ISL_12299897		Laboratoire de santé publique du Québec	Laboratoire de santé publique du Québec	Sandrine Moreira et al
hCoV-19/Guatemala/3179-LNS/2022	EPI_ISL_13080307		Laboratorio Nacional de Salud (LNS), Guatemala	Laboratorio Nacional de Salud (LNS), Guatemala	Mendoza L et al
hCoV-19/Benin/MTMC_05_109/2022	EPI_ISL_17425649		Centre Hospitalier et Universitaire de Zone Abomey-Calavi	Molecular Malaria Laboratory, Mahidol Oxford Tropical Medicine Research Unit	Aurel Allabi et al
hCoV-19/EastTimor/898261/2022	EPI_ISL_14710807		Laboratório Nacional em Pesquisas Microbiológicas	Centro de Sequenciamento Genômico	Soraia Antunes et al
hCoV-19/Macau/NMA9990/2021	EPI_ISL_14710810		Laboratório Nacional em Pesquisas Microbiológicas	Centro de Sequenciamento Genômico	Soraia Antunes et al
hCoV-19/UnitedArabEmirates/BTC-10816/2022	EPI_ISL_16800098		Khalifa University Center for Biotechnology	Khalifa University Center for Biotechnology	AlSafar et al.
hCoV-19/Lesotho/N36081/2022	EPI_ISL_12956136		NATIONAL REFERENCE LABORATORIES	National Institute for Communicable Diseases of the National Health Laboratory Service	Maphalala G et al
hCoV-19/Lesotho/N36097/2022	EPI_ISL_12956150		NATIONAL REFERENCE LABORATORIES	National Institute for Communicable Diseases of the National Health Laboratory Service	Maphalala G et al
hCoV-19/Finland/R-1399/2022	EPI_ISL_12416492		Department of Virology and Immunology, University of Helsinki and Helsinki University Hospital, Huslab Finland	Department of Virology, Faculty of Medicine, University of Helsinki, Helsinki, Finland	Teemu Smura et al
hCoV-19/Lebanon/LEBN-GS-85/2022	EPI_ISL_14605844		American University of Beirut Medical Center	Melhem/Matar lab	Nada M. Melhem et al
hCoV-19/DominicanRepublic/DR-Yale-21433/2022	EPI_ISL_15096319		Instituto de Medicina Tropical & Salud Global Universidad Iberoamericana	Grubaugh Lab - Yale School of Public Health	Chantal Vogels et al
hCoV-19/Ghana/NMIMR-NCOV-21-61240/2021	EPI_ISL_11765262		Noguchi Memorial Institute for Medical Research, University of Ghana, Legon, Ghana	Noguchi Memorial Institute for Medical Research, University of Ghana, Legon, Ghana	Quaneeta Mohktar et al
hCoV-19/Myanmar/DSMRC-063/2021	EPI_ISL_8920492		DSMRC	Defence Services Medical Research Centre (DSMRC)	Khine Zaw Oo et al
hCoV-19/Slovakia/BA_22_00010261/2022	EPI_ISL_10774887		Biomedical Centre Martin, Jessenius Faculty of Medicine in Martin, Comenius University	Laboratory of Genomics and Bioinformatics, Comenius University Science Park	Dušan Loderer et al
hCoV-19/Malta/MDxMDHO126/2022	EPI_ISL_9776828		Molecular Diagnostics Pathology Department Mater Dei Hospital Malta	Molecular Diagnostics Pathology Department Mater Dei Hospital Malta	G Zahra et al
hCoV-19/Zambia/CHAZ-CHS0739/2021	EPI_ISL_10222421		CHAZ Laboratory	CHAZ Laboratory	Shempela. D et al
hCoV-19/Bonaire/BQ-RIVM-87375/2022	EPI_ISL_10345976		National Institute for Public Health and the Environment (RIVM)	National Institute for Public Health and the Environment (RIVM)	Adam Meijer et al
hCoV-19/Peru/ARE-INS-16521/2022	EPI_ISL_12256512		Laboratorio de Referencia Nacional de Virus Respiratorios. Centro Nacional de Salud Publica. Instituto Nacional de Salud Peru.	Laboratorio de Referencia Nacional de Virus Respiratorios. Centro Nacional de Salud Publica. Instituto Nacional de Salud Peru.	Carlos Padilla Rojas et al
hCoV-19/India/GA-ICMR-NIV-INSACOG-384403/2021	EPI_ISL_9494651		ICMR-National Institute of Virology - INSACOG	NIV Influenza	Dr. Varsha Potdar et al
hCoV-19/Poland/WSSEGorzow-22S0036/2021	EPI_ISL_8643670		Diagnostyka Sp. z o. o. Wrocław	Wojewodzka Stacja Sanitarno-Epidemiologiczna w Gorzowie Wielkopolskim	Elzbieta Justynska et al
hCoV-19/Canada/NL-PHML-344743/2021	EPI_ISL_13078886		NL-Dr. Leonard A. Miller Centre for Health Services	Newfoundland and Labrador - Eastern Health	Anna Majer et al
hCoV-19/Guatemala/1057-LNSGua/2022	EPI_ISL_9801667		Laboratorio Nacional de Salud (LNS), Guatemala	Laboratorio Nacional de Salud (LNS), Guatemala	Mendoza L et al
hCoV-19/Beijing/BJCDC-260/2022	EPI_ISL_16610203		Beijing Center for Disease Control and Prevention	Beijing Center for Disease Control and Prevention	Zhaomin Feng et al
hCoV-19/Singapore/2479/2022	EPI_ISL_11019906		National Public Health Laboratory, National Centre for Infectious Diseases	National Public Health Laboratory, National Centre for Infectious Diseases	Ding Yichen et al
hCoV-19/Aruba/AW-RIVM-82598/2022	EPI_ISL_9184723		National Institute for Public Health and the Environment (RIVM)	National Institute for Public Health and the Environment (RIVM)	Adam Meijer et al
hCoV-19/Aruba/AW-RIVM-82613/2022	EPI_ISL_9184738		National Institute for Public Health and the Environment (RIVM)	National Institute for Public Health and the Environment (RIVM)	Adam Meijer et al
hCoV-19/Cameroon/CERI-KRISP-K040916/2021	EPI_ISL_12650898		National Public Health Laboratory, Ministry of Public Health, Yaounde, Messa, Cameroon	CERI, Centre for Epidemic Response and Innovation, Stellenbosch University and KRISP, KZN Research Innovation and Sequencing Platform, UKZN.	Dr Essomba Rene Ghislain et al
hCoV-19/Zimbabwe/S_3083_B49/2021	EPI_ISL_9184708		National Microbilogy Reference Laboratory	National Microbilogy Reference Laboratory	Jasper Chimedza et al
hCoV-19/Lesotho/Ls-73895/2021	EPI_ISL_13101650		National Reference Laboratory - Ministry of Health Maseru Lesotho	National Reference Laboratory - Ministry of Health Maseru Lesotho	Marelebogile Pooe et al
hCoV-19/Nigeria/LSB238/2022	EPI_ISL_14056947		Lagos State Biobank	Lagos State Biobank	Akin Abayomi et al
hCoV-19/Netherlands/NH-inBiome-210610/2022	EPI_ISL_8783336		Public Health Laboratory, Public Health Service, Amsterdam, The Netherlands	inBiome	Martine Bos et al
hCoV-19/HongKong/HK-HKPU-12880/2022	EPI_ISL_12417511		Department of Health Technology and Informatics, The Hong Kong Polytechnic University	Department of Health Technology and Informatics, The Hong Kong Polytechnic University	Gilman Kit-Hang Siu et al
hCoV-19/Morocco/611/2022	EPI_ISL_13421944		NIC at NIH	National Institute of Hygiene	Hassan Ihazmade et al
hCoV-19/Zhejiang/ZPCDCP-62/2022	EPI_ISL_17261564		Zhejiang Provincial Center for Disease Control and Prevention	Zhejiang Provincial Center for Disease Control and Prevention	Yi Sun et al
hCoV-19/Canada/NL-PHML-378797/2022	EPI_ISL_10926089		NL-Dr. Leonard A. Miller Centre for Health Services	Newfoundland and Labrador - Eastern Health	Anna Majer et al
hCoV-19/Taiwan/NTU-HCH-100/2022	EPI_ISL_14189462		Department of Laboratory Medicine, National Taiwan University Hospital Hsin-Chu Hospital, Taiwan	Research Center for Emerging Viral Infections, Chang Gung University, Taiwan	Pei-Lan Shao et al
hCoV-19/Mali/MTMC_07_346/2022	EPI_ISL_17425653		Hospital Of Mali	Molecular Malaria Laboratory, Mahidol Oxford Tropical Medicine Research Unit	Samba Sow et al
hCoV-19/Kenya/KNPHLGEN127/2022	EPI_ISL_18098360		Mbaghadhi County Hospital	Kenya NGMSL	Leonard Kingrawa et al
hCoV-19/Brazil/TO-LACENTO-170503397/2022	EPI_ISL_12690811		Laboratório Central de Saúde Pública do Estado do Tocantins (LACEN/TO)	Laboratório Central de Saúde Pública do Estado do Tocantins (LACEN/TO)	Ueric José Borges de Souza et al
hCoV-19/Australia/QLD0x00CE72/2022	EPI_ISL_10975816		Pathology Queensland and Forensic Scientific Services	PHV-FSS	Chenwei Wang on behalf of Q-PHIRE Genomics et al
hCoV-19/Australia/ACT3012/2022	EPI_ISL_10010141		ACT Pathology	Schwessinger Lab	Austin Bird et al
hCoV-19/Ethiopia/ILRI_COVM02877/2021	EPI_ISL_11294988		Addis Ababa University	International Livestock Research Institute	Abay Sisay et al
hCoV-19/Australia/NSW-ICPMR-20385/2022	EPI_ISL_9821215		Pathology West - NSW Health Pathology	NSW Health Pathology - Institute of Clinical Pathology and Medical Research; Westmead Hospital; University of Sydney	Arnott A. et al
hCoV-19/Andorra/AND-253_220681345301/2022	EPI_ISL_12349794		Laboratori d'anàlisis clíniques, Hospital Nostra Senyora de Meritxell	LBM de CHU de Toulouse, Hôpitaux de Toulouse	Rendon M et al
hCoV-19/India/GJ-INSACOG-GBRC4048/2021	EPI_ISL_8744178		Unipath Speciality Laboratory Limited, Ahmedabad	Gujarat Biotechnology Research Centre	Jaykumar Rangani et al
hCoV-19/Zambia/ZMB-128376/2021	EPI_ISL_7988149		University of Zambia, School of Veterinary Medicine	UNZAVET and PATH	Mulenga Mwenda-Chimfwembe et al
hCoV-19/Indonesia/JK-GS-GSILab-858673/2022	EPI_ISL_8443087		RS ST CAROLUS JAKARTA	Genomik Solidaritas Indonesia Laboratorium	Dian Pitaloka Rajagukguk et al
hCoV-19/Oman/5225286/2022	EPI_ISL_16073631		Oman-NIC	Oman-NIC	Samiha Al Kharusi et al
hCoV-19/Tonga/22CV3411/2022	EPI_ISL_18236467		Vaiola Hospital	Institute of Environmental Science and Research (ESR)	Senisaleti Pasikala et al
hCoV-19/Serbia/Belgrade-406121_0101/2022	EPI_ISL_9467235		Institute of Virology, Vaccines and Sera "Torlak"	Institute of microbiology and Immunology, Faculty of Medicine, University of Belgrade	Knezevic et al
hCoV-19/Eswatini/N22763/2021	EPI_ISL_9439186		Good Shepard Hospital	National Institute for Communicable Diseases of the National Health Laboratory Service	Maphalala G et al
hCoV-19/Iraq/KR-SEARCH-120469/2022	EPI_ISL_12604522		University of Duhok COVID-19 Center for Research and Diagnosis	Andersen lab at Scripps Research	SEARCH Alliance with Jassim Mohammed Abdo et al
hCoV-19/Djibouti/NAMRU3_H932/2021	EPI_ISL_9712325	OM635175.1	Naval Medical Research Unit No. 3	Naval Medical Research Center Biological Defense Research Directorate	Logan J. Voegtly et al
hCoV-19/Georgia/Tb-s3057/2022	EPI_ISL_8878829		JSC Megalab	Department for Virology, Molecular Biology and Genome Research, R. G. Lugar Center for Public Health Research, National Center for Disease Control and Public Health (NCDC) of Georgia.	Giorgi Tomashvili et al
hCoV-19/Djibouti/NAMRU3_C233/2022	EPI_ISL_11533216	ON099649.1	Naval Medical Research Unit No. 3	Naval Medical Research Center Biological Defense Research Directorate	Logan J. Voegtly et al
hCoV-19/India/PY-ILBS-WGS3843/2022	EPI_ISL_10661129		RVRDL-JIPMER	ILBS	Ekta Gupta et al
hCoV-19/Cameroon/CERI-KRISP-K040710/2022	EPI_ISL_12749887		National Public Health Laboratory, Ministry of Public Health, Yaounde	CERI, Centre for Epidemic Response and Innvoation, Stellenbosch University and KRISP, KZN Research Innovation and Sequencing Platform, UKZN.	Ghislain ER et al
hCoV-19/Ethiopia/ILRI_COVM02834/2022	EPI_ISL_11294976		Addis Ababa University	International Livestock Research Institute	Abay Sisay et al
hCoV-19/Israel/ICH-741110535/2022	EPI_ISL_8519600		Clinical Microbiology Laboratory, Tel Aviv Sourasky Medical Center	Clinical Microbiology Laboratory, Tel Aviv Sourasky Medical Center	Katya Levytskyi et al
hCoV-19/Hubei/IVDC-553/2022	EPI_ISL_11873916		Hubei Provincial Center for Disease Control and Prevention	National Institute for Viral Disease Control and Prevention, China CDC	Bin Fang et al
hCoV-19/Shandong/WCDC-128/2022	EPI_ISL_18070460		Weihai Center for Disease Control and Prevention	Weihai Center for Disease Control and Prevention	Xiang Li et al
hCoV-19/SouthKorea/KDCA34964/2022	EPI_ISL_12129863		Division of Emerging Infectious Diseases, Bureau of Infectious Diseases Diagnosis Control, Korea Disease Control and Prevention Agency	Division of Emerging Infectious Diseases, Bureau of Infectious Diseases Diagnosis Control, Korea Disease Control and Prevention Agency	Jeong-Ah Kim et al
hCoV-19/Montenegro/CO-00777_MNE000_1604552202/2022	EPI_ISL_12345050		Laboratory for Molecular Diagnostics,IPHMN	Eurofins Genomics Europe Sequencing GmbH	Danijela Vujošević et al
hCoV-19/NorthMacedonia/IPH-MKD-143/2022	EPI_ISL_13032691		Laboratory of Virology - Institute of Public Health Skopje, Macedonia	Laboratory of Virology - Institute of Public Health Skopje, Macedonia	Teodora Buzharova et al
hCoV-19/Sichuan/IVDC-LZ-588/2022	EPI_ISL_11905853		Sichuan Center of Disease Control and Prevention	National Institute for Viral Disease Control and Prevention, China CDC	Jianan Xu et al
hCoV-19/Cameroon/LNSP-001-34703/2022	EPI_ISL_17104890		NPHL-Cameroon	National Public Health Laboratory, Cameroon	Dr Essomba Rene Ghislain et al
hCoV-19/DRC/INRB-RDC-0298/2022	EPI_ISL_17190910		Laboratoire Rodolphe Mérieux (INRB Goma)	Pathogen Genomics Lab, National Institute for Biomedical Research (INRB)	Placide Mbala-Kingebeni et al B
hCoV-19/Azerbaijan/un-ChVir28865/2022	EPI_ISL_15714284		Xususi Tehlukeli Infeksiyalara Nezaret Merkezi	Charité Universitätsmedizin Berlin, Institut für Virologie	Victor M Corman et al
hCoV-19/SouthSudan/UG1177/2021	EPI_ISL_10512583		South Sudan Ministry of Health, WHO South Sudan, MRC/UVRI & LSHTM Uganda Research Unit	MRC/UVRI & LSHTM Uganda Research Unit, South Sudan Ministry of Health, WHO South Sudan	Abe G Abias et al
hCoV-19/Jordan/MoH-1013/2021	EPI_ISL_8189873		Ministry of Health - Central Labs	Ministry of Health - Central Labs	Dr. Mahmoud Ghazo et al
hCoV-19/Egypt/CPHL-EGY22656/2022	EPI_ISL_16299767		CPHL,MOH,EGYPT	CPHL	Wael H. Roshdy et al
hCoV-19/Kyrgyzstan/NRL-90518/2022	EPI_ISL_13711460		National Virological Laboratory of the Department of Disease Prevention and State Sanitary and Epidemiological Surveillance	Republican Reference Laboratory, National TB center, Kyrgyzstan	Gulmira Kalmambetova et al
hCoV-19/Israel/CVL-9001528/2022	EPI_ISL_12095082		Public health laboratories Tel Aviv	Israel Central Virology laboratory	Neta Zuckerman et al
hCoV-19/Pakistan/AKU-JAN-RUN-MIN-15/2021	EPI_ISL_9861357		Department of Pathology and Laboratory Medicine, AKUH Laboratories, Karachi, Pakistan	Department of Pathology and Laboratory Medicine, AKUH Laboratories, Karachi, Pakistan	A.R. Bukhari et al
hCoV-19/Bolivia/SAN-UPCH-3346/2021	EPI_ISL_13845427		Laboratorio de Diagnóstico e Investigación BIOSCIENCE SRL	Laboratorio de Genómica Microbiana, Universidad Peruana Cayetano Heredia	Esdenka Pérez et al
hCoV-19/Nigeria/BCVL_GHRU_32946_S41/2022	EPI_ISL_16248832		Biorepository Clinical Virology Laboratory, College of Medicine	Global Health Research Unit for the Genomic Surveillance of Antimicrobial Resistance, University of Ibadan	Fowotade AA et al
hCoV-19/Serbia/Belgrade-K6874144_2302/2022	EPI_ISL_11704798		Laboratory for COVID19 diagnostics, Clinical Centre of Serbia	Institute of microbiology and Immunology, Faculty of Medicine, University of Belgrade	Knezevic et al
hCoV-19/Germany/HB-RKI-I-457697/2022	EPI_ISL_9208986		Sonic - MVZ Medizinisches Labor Bremen GmbH	Robert Koch Institute	?
hCoV-19/UnitedArabEmirates/BTC-10796/2022	EPI_ISL_16800079		Khalifa University Center for Biotechnology	Khalifa University Center for Biotechnology	AlSafar et al.
hCoV-19/UnitedArabEmirates/BTC-10819/2022	EPI_ISL_16800101		Khalifa University Center for Biotechnology	Khalifa University Center for Biotechnology	AlSafar et al.
hCoV-19/UnitedArabEmirates/BTC-10815/2022	EPI_ISL_16800097		Khalifa University Center for Biotechnology	Khalifa University Center for Biotechnology	AlSafar et al.
hCoV-19/Chile/VS-UV-368/2022	EPI_ISL_10251497		Laboratorio de Genomica y Laboratorio de Virologia Clinica, Universidad de Valparaiso	Laboratorio de Genomica y Laboratorio de Virologia Clinica, Universidad de Valparaiso	Javier Tognarelli et al
hCoV-19/Vietnam/PIHCM_083/2022	EPI_ISL_9416724		Pasteur Institute in Ho Chi Minh city	Department of Microbiology and Immunology	Hang Pham Thi Thu et al
hCoV-19/Peru/CAJ-INS-14000/2022	EPI_ISL_10454176		Laboratorio de Referencia Nacional de Virus Respiratorios. Centro Nacional de Salud Publica. Instituto Nacional de Salud Peru.	Laboratorio de Referencia Nacional de Virus Respiratorios. Centro Nacional de Salud Publica. Instituto Nacional de Salud Peru.	Carlos Padilla Rojas et al
hCoV-19/Mexico/SON-IBT_IMSS_6634/2022	EPI_ISL_11202173		Centro de Investigación Biomédica de Occidente (CIBO)	Instituto de Biotecnología de la UNAM	Consorcio Mexicano de Vigilancia Genómica (CoViGen-Mex). Authors (in alphabetical order): Julio Elias Alvarado-Yaah et al
hCoV-19/Chile/RM-35412/2022	EPI_ISL_11565172		Genetica Molecular and Subdepartamento de Virologia ISP Chile	Instituto de Salud Publica de Chile	Karen Orostica et al
hCoV-19/Mexico/BCS_InDRE_FB13182_E03316125404_S13088/2022	EPI_ISL_11412971		LESP Baja California Sur	Instituto de Diagnostico y Referencia Epidemiologicos (INDRE)	Claudia Wong-Arambula et al
hCoV-19/Beijing/Omicron-1/2021	EPI_ISL_16138082		Key Laboratory of Human Diseases Comparative Medicine, Institute of Laboratory Animal Science	Key Laboratory of Human Diseases Comparative Medicine, Institute of Laboratory Animal Science	Qin et al
hCoV-19/Liaoning/IVDC-589/2022	EPI_ISL_11905854		Dalian Municipal Center for Disease Control and Prevention	National Institute for Viral Disease Control and Prevention, China CDC	Xingying Lang et al
hCoV-19/Tianjin/TJCDC-0036/2022	EPI_ISL_16923077		Tianjin Centers for Disease Control and Prevention	Tianjin Centers for Disease Control and Prevention	Li Xiaoyan et al
hCoV-19/Tianjin/TJCDC-0243/2022	EPI_ISL_16923277		Tianjin Centers for Disease Control and Prevention	Tianjin Centers for Disease Control and Prevention	Li Xiaoyan et al
hCoV-19/TrinidadandTobago/130276/2022	EPI_ISL_11998857		Trinidad Public Health Laboratory	Carrington Lab, Department of Preclinical Sciences, Faculty of Medical Sciences, The University of the West Indies, St Augustine Campus	Nikita S. D. Sahadeo et al
hCoV-19/Guyana/2421-GMI/2022	EPI_ISL_11764502		National Public Health Reference Laboratory, Ministry of Health,	Genomics and Proteomics Departament, Gorgas Memorial Institute For Health Studies	Claudia Gonzalez et al
hCoV-19/Guyana/2520-GMI/2022	EPI_ISL_11764503		National Public Health Reference Laboratory, Ministry of Health,	Genomics and Proteomics Departament, Gorgas Memorial Institute For Health Studies	Claudia Gonzalez et al
hCoV-19/Guyana/2409-GMI/2022	EPI_ISL_11764501		National Public Health Reference Laboratory, Ministry of Health,	Genomics and Proteomics Departament, Gorgas Memorial Institute For Health Studies	Claudia Gonzalez et al
hCoV-19/Vietnam/PIHCM_098/2022	EPI_ISL_9416693		Pasteur Institute in Ho Chi Minh city	Department of Microbiology and Immunology	Thang Minh Cao et al
hCoV-19/Myanmar/DSMRC-067/2022	EPI_ISL_8920500		DSMRC	Defence Services Medical Research Centre (DSMRC)	Khine Zaw Oo et al
hCoV-19/Belize/CML-472/2022	EPI_ISL_13766397		Central Medical Laboratory	Central Medical Laboratory	Roberto Melendez et al
hCoV-19/Ecuador/NIC-INSPI-112307/2022	EPI_ISL_11760559		INSPI-CRN DE INFLUENZA Y OTROS VIRUS RESPIRATORIOS	INSPI-CRN DE INFLUENZA Y OTROS VIRUS RESPIRATORIOS	Alfredo Bruno et al
hCoV-19/Heilongjiang/IVDC-549/2022	EPI_ISL_11873912		HeiLongjiang Provincial Center For Disease Control And Prevention	National Institute for Viral Disease Control and Prevention, China CDC	Qi Liang et al
hCoV-19/Canada/ON-PHL-22-13587/2022	EPI_ISL_11500107		Public Health Ontario Laboratory	Public Health Ontario Laboratory	Vanessa G Allen et al
hCoV-19/Uzbekistan/3_1465-CAT/2022	EPI_ISL_15941881		SI"Zangiota No.1 and 2 special hospital for the treatment of patients with coronovirus infection"	Center for Advanced Technologies	Dalimova D.A. et al
hCoV-19/Zhejiang/ZPCDCP-42/2021	EPI_ISL_17261544		Zhejiang Provincial Center for Disease Control and Prevention	Zhejiang Provincial Center for Disease Control and Prevention	Yi Sun et al
hCoV-19/USA/WA-PHL-013719/2022	EPI_ISL_9918855		Washington State Department of Health Public Health Laboratories	Washington State Department of Health Public Health Laboratories	Drew MacKellar et al
hCoV-19/Madagascar/LA2M-207488/2022	EPI_ISL_13729358		Laboratoire d'Analyses Médicales Malagasy (LA2M)	Virology Unit, Institut Pasteur de Madagascar	Vololoniaina Raharinosy et al
hCoV-19/Estonia/18806064/2022	EPI_ISL_10444801		Synlab Eesti OÜ	1. Laboratory of Communicable Diseases (Estonia); 2. Eurofins Genomics Europe Sequencing GmbH	Abroi A. et al
hCoV-19/Ireland/WD-NVRL-S22IRL00073514/2022	EPI_ISL_11548783		National Virus Reference Laboratory	National Virus Reference Laboratory	Zoe Yandle et al
hCoV-19/USA/GA-CDC-LC0462170/2022	EPI_ISL_9037856	OM358370.1	Laboratory Corporation of America	Centers for Disease Control and Prevention Division of Viral Diseases, Pathogen Discovery	Dakota Howard et al
hCoV-19/U.S.VirginIslands/VI-CDC-2-5571419/2022	EPI_ISL_10497770	OM865541.1	VI-US Virgin Islands Department of Health	Centers for Disease Control and Prevention Division of Viral Diseases, Pathogen Discovery	Mili Sheth et al
hCoV-19/USA/KY-CDC-LC0531962/2022	EPI_ISL_10271269	OM788214.1	Laboratory Corporation of America	Centers for Disease Control and Prevention Division of Viral Diseases, Pathogen Discovery	Dakota Howard et al
hCoV-19/USA/AL-CDC-ASC210689669/2022	EPI_ISL_9934215	OM644377.1	Aegis Sciences Corporation	Centers for Disease Control and Prevention Division of Viral Diseases, Pathogen Discovery	Dakota Howard et al
hCoV-19/Albania/IPH-263012_2/2022	EPI_ISL_16859981		Institute of Public Health	Institute of Public Health	Iris Hasibra et al
hCoV-19/Bulgaria/22BG-EU_016764_Pl157/2022	EPI_ISL_11734177		National Center of Infectious and Parasitic Diseases	National Center of Infectious and Parasitic Diseases	Alexiev et al
hCoV-19/SouthKorea/KDCA32158/2022	EPI_ISL_11149246		Division of Emerging Infectious Diseases, Bureau of Infectious Diseases Diagnosis Control, Korea Disease Control and Prevention Agency	Division of Emerging Infectious Diseases, Bureau of Infectious Diseases Diagnosis Control, Korea Disease Control and Prevention Agency	Jeong-Ah Kim et al
hCoV-19/InnerMongolia/IVDC-596/2022	EPI_ISL_12030361		The center for disease control and prevention of Hulunbeier	National Institute for Viral Disease Control and Prevention, China CDC	Zhansong Zhu et al
hCoV-19/Nicaragua/CNDR-667/2022	EPI_ISL_17065328		Centro Nacional de Diagnóstico y Referencia	CNDR, Departamento de Virología	Angel Balmaseda et al
hCoV-19/Azerbaijan/un-ChVir28819/2022	EPI_ISL_15714253		Xususi Tehlukeli Infeksiyalara Nezaret Merkezi	Charité Universitätsmedizin Berlin, Institut für Virologie	Victor M Corman et al
hCoV-19/NewZealand/22CV1505/2022	EPI_ISL_10186714		MedLab South Ltd Nelson	Institute of Environmental Science and Research (ESR)	Sarah Cockerton et al
hCoV-19/Hebei/IVDC-545/2022	EPI_ISL_11873908		Hebei Provincial Center for Disease Control and Prevention	National Institute for Viral Disease Control and Prevention, China CDC	Shiyou Liu et al
hCoV-19/Mongolia/UB-45265/2022	EPI_ISL_14713866		National Center for Communicable Diseases (NCCD) National Influenza Center	National Center for Communicable Diseases (NCCD) National Influenza Center	Naranzul Tsedenbal et al
hCoV-19/USA/WI-Mayo23601/2022	EPI_ISL_13677963		Dept. Clinical Microbiology/Mayo Clinic	Dept. Clinical Microbiology/Mayo Clinic	Pritt Bobbi Norgan Andrew et al
hCoV-19/Algeria/26888/2022	EPI_ISL_13282959		Service microbiologie - EHU Oran	Virology Departement	Zahida Mehdi et al
hCoV-19/SriLanka/aicbu4610/2022	EPI_ISL_10104379		Allergy, Immunology and Cell Biology Unit (AICBU)	Allergy, Immunology and Cell Biology Unit (AICBU)	Chandima Jeewandara et al
hCoV-19/USA/LA-TUSOM-220205_S38/2022	EPI_ISL_9817530		Tulane University School of Medicine	Tulane University School of Medicine	Di Tian et al
hCoV-19/Croatia/29498/2022	EPI_ISL_10447239		Zavod za javno zdravstvo Šibensko- Kninske županije	Hrvatski zavod za javno zdravstvo	Irena Tabain et al
hCoV-19/Gansu/IVDC-577/2022	EPI_ISL_11873940		Gansu Provincial Centre for Disease Control and Prevention	National Institute for Viral Disease Control and Prevention, China CDC	Baodi Li et al
hCoV-19/Canada/NB-CHUDGLD-280222-MM00180R/2022	EPI_ISL_11169513		New Brunswick - Vitalite Health Network	New Brunswick - Vitalite Health Network	Chacko S. et al
hCoV-19/India/WB-INSACOG-1930301985134/2022	EPI_ISL_13159160		INSACOG-WB	National Institute of Biomedical Genomics – INSACOG	Arindam Maitra et al A
hCoV-19/UnitedArabEmirates/BTC-10829/2022	EPI_ISL_16800107		Khalifa University Center for Biotechnology	Khalifa University Center for Biotechnology	AlSafar et al.
hCoV-19/Ethiopia/CO_GX_439/2022	EPI_ISL_17615496		Ethiopian Public Health Institute	EPHI Pathogen Genomic Sequence Lab	Woldaregay Erku Abegaz et al
hCoV-19/Chongqing/YBCDC-0147/2022	EPI_ISL_16829067		Chongqing Yubei District Center for Disease Control and Prevention	Chongqing Yubei District Center for Disease Control and Prevention	Jin Yan et al
hCoV-19/Venezuela/Mer777/2021	EPI_ISL_15165729		INHRR	Laboratorio de Virologia Molecular	Rossana C Jaspe et al
hCoV-19/Tianjin/TJCDC-0028/2021	EPI_ISL_16922286		Tianjin Centers for Disease Control and Prevention	Tianjin Centers for Disease Control and Prevention	Li Xiaoyan et al
hCoV-19/DRC/GOM-036/2022	EPI_ISL_11450689		The Rodolphe Mérieux Laboratory of Goma (INRB)	Pathogen Sequencing Lab, National Institute for Biomedical Research (INRB)	Placide Mbala-Kingebeni et al B
hCoV-19/Russia/MOW-PMVL-DZ-29064936912/2022	EPI_ISL_15877383		N.F. Gamaleya National Research Center for Epidemiology and Microbiology of the Ministry of Health of the Russian Federation / Moscow Healthcare Department	N.F. Gamaleya National Research Center for Epidemiology and Microbiology of the Ministry of Health of the Russian Federation / Moscow Healthcare Department	Vladimir A. Gushchin et al
hCoV-19/Mexico/SON_IBT_IMSS_6414/2022	EPI_ISL_10436366		Centro de Investigación Biomédica de Occidente (CIBO)	Instituto de Biotecnología de la UNAM	Consorcio Mexicano de Vigilancia Genómica (CoViGen-Mex). Authors (in alphabetical order): Julio Elias Alvarado-Yaah et al
hCoV-19/USA/CT-JAX-JAX-2209-002/2022	EPI_ISL_10707295		The Jackson Laboratory	The Jackson Laboratory	Long E et al
hCoV-19/USA/ID-IBL-787489/2022	EPI_ISL_9520562		Idaho Bureau of Laboratories	IBL	"R. Beukelman et al
hCoV-19/Shanghai/IVDC-613/2022	EPI_ISL_12461214		Shanghai Municipal Center for Disease Control & Prevention	National Institute for Viral Disease Control and Prevention, China CDC	Hui Jiang et al
hCoV-19/Zhejiang/ZPCDCP-71/2022	EPI_ISL_17261573		Zhejiang Provincial Center for Disease Control and Prevention	Zhejiang Provincial Center for Disease Control and Prevention	Yi Sun et al
hCoV-19/USA/MS-USAFSAM-S10413/2021	EPI_ISL_8976252		US Air Force School of Aerospace Medicine	US Air Force School of Aerospace Medicine	Anthony Fries et al
hCoV-19/Palestine/28_2201_511_S3/2022	EPI_ISL_12375043		Midecare	Al-Quds University	Abedelmajeed Nasereddin et al
[truncated: 1,901 more rows]
